# Supplementary material for: An exploratory single-cell analysis of peripheral blood mononuclear cells from vedolizumab-treated Crohn’s disease patients identifies response-associated differences among the plasmacytoid dendritic cells and classical monocytes
Source: Front Immunol. 2025 Aug 15;16:1551017. doi: 10.3389/fimmu.2025.1551017 (PMC12394049; doi:10.3389/fimmu.2025.1551017)
Supplement: Supplementary file 2 [file DataSheet2.zip]

Archive with 8 entries (8 files):
- Table 8.XLSX
- Table 7.XLSX
- Table 6.XLSX
- Table 5.XLSX
- Table 4.XLSX
- Table 3.XLSX
- Table 2.XLSX
- Table 1.XLSX
