# Supplementary material for: An exploratory single-cell analysis of peripheral blood mononuclear cells from vedolizumab-treated Crohn’s disease patients identifies response-associated differences among the plasmacytoid dendritic cells and classical monocytes
Source: Front Immunol. 2025 Aug 15;16:1551017. doi: 10.3389/fimmu.2025.1551017 (PMC12394049; doi:10.3389/fimmu.2025.1551017)
Supplement: Supplementary file 2 [file DataSheet2.zip › Table 6.XLSX]

## Sheet: degs_rvnr
Gene	ensembl	baseMean	log2FoldChange	lfcSE	stat	pvalue	padj
FGF11	ENSG00000161958	219.446	10.2272	1.33802	7.64354	2.11331e-14	6.2218e-10
NA	ENSG00000284808	260.173	8.52709	1.17157	7.27834	3.37957e-13	4.9749e-09
MTND6P9	ENSG00000233248	413.245	6.79218	0.956545	7.10074	1.2409e-12	1.21777e-08
NA	ENSG00000233818	160.166	9.08393	1.29277	7.02673	2.1143e-12	1.5263e-08
NA	ENSG00000267597	189.488	9.42233	1.34639	6.99823	2.59214e-12	1.5263e-08
NA	ENSG00000258552	154.843	9.68147	1.43538	6.74489	1.53141e-11	7.35073e-08
RDM1P5	ENSG00000263818	232.609	6.12114	0.910114	6.72568	1.74774e-11	7.35073e-08
LINC02554	ENSG00000226741	415.781	5.31341	0.806552	6.58781	4.46354e-11	1.64264e-07
LINC00408	ENSG00000226250	181.658	9.36759	1.42943	6.55337	5.62532e-11	1.82144e-07
IGHV3-49	ENSG00000211965	162.726	7.16912	1.09634	6.53915	6.18674e-11	1.82144e-07
NA	ENSG00000279628	337.497	6.04948	0.932351	6.48841	8.67449e-11	2.32169e-07
NA	ENSG00000288059	115.374	9.67221	1.50126	6.44272	1.1735e-10	2.87909e-07
CTNND2	ENSG00000169862	400.808	4.87445	0.766578	6.35872	2.03443e-10	4.60735e-07
CELP	ENSG00000170827	208.011	8.25502	1.31629	6.27141	3.57782e-10	7.52389e-07
NA	ENSG00000285698	164.492	9.15848	1.46457	6.25336	4.01723e-10	7.88475e-07
S100A11P9	ENSG00000270747	168.18	7.7209	1.23783	6.23743	4.44804e-10	8.18468e-07
R3HDM2P2	ENSG00000216817	204.761	6.66153	1.07779	6.18072	6.38099e-10	1.10507e-06
C10orf90	ENSG00000154493	466.068	5.65525	0.920214	6.14559	7.96684e-10	1.30306e-06
SOX9-AS1	ENSG00000234899	416.926	5.73803	0.937579	6.12005	9.35458e-10	1.44952e-06
NA	ENSG00000235749	128.219	8.35529	1.37081	6.09514	1.09339e-09	1.60953e-06
ACTC1	ENSG00000159251	146.297	7.88266	1.29835	6.0713	1.26882e-09	1.77883e-06
NA	ENSG00000214942	232.35	6.41653	1.07685	5.95862	2.54376e-09	3.40412e-06
NA	ENSG00000279032	129.196	7.70705	1.3075	5.89451	3.75793e-09	4.81031e-06
NA	ENSG00000231114	147.539	7.64971	1.30454	5.86392	4.52057e-09	5.54542e-06
HNRNPA3P8	ENSG00000239699	298.596	4.88432	0.835048	5.84915	4.94098e-09	5.8187e-06
ATP1A3	ENSG00000105409	807.464	6.52066	1.12424	5.80006	6.62912e-09	7.50646e-06
NOS1AP	ENSG00000198929	293.79	5.89208	1.01709	5.79306	6.91164e-09	7.5365e-06
NA	ENSG00000271198	97.5355	8.5563	1.48825	5.74922	8.96553e-09	9.38412e-06
KCNJ5	ENSG00000120457	369.898	6.74445	1.17416	5.74406	9.24355e-09	9.38412e-06
LOC101927531	ENSG00000255595	403.819	4.71332	0.821663	5.73631	9.67616e-09	9.49586e-06
NA	ENSG00000285904	179.864	6.10344	1.06814	5.71409	1.10293e-08	1.01042e-05
NRAV	ENSG00000248008	182.538	5.74039	1.00535	5.70986	1.13069e-08	1.01042e-05
ZDHHC1	ENSG00000159714	115.738	7.79192	1.36471	5.70958	1.13256e-08	1.01042e-05
SHISA7	ENSG00000187902	214.05	5.26553	0.923522	5.70158	1.18703e-08	1.02786e-05
QRFPR	ENSG00000186867	110.697	8.08289	1.42052	5.69008	1.2698e-08	1.06812e-05
LOC105375971	ENSG00000231902	130.094	7.83445	1.38	5.67712	1.36979e-08	1.12022e-05
NA	ENSG00000279715	210.649	8.35621	1.47679	5.65837	1.52816e-08	1.21596e-05
NA	ENSG00000231933	174.364	7.40008	1.31942	5.60857	2.04006e-08	1.58056e-05
NA	ENSG00000274317	216.236	5.81512	1.0398	5.59254	2.23778e-08	1.68929e-05
NA	ENSG00000243584	102.493	7.36692	1.32489	5.56039	2.69174e-08	1.98119e-05
NA	ENSG00000206738	77.2199	8.21789	1.48342	5.53982	3.02777e-08	2.10682e-05
SHISA6	ENSG00000188803	266.052	5.40166	0.975379	5.53801	3.05928e-08	2.10682e-05
SLC24A2	ENSG00000155886	554.695	4.84783	0.875534	5.53699	3.07711e-08	2.10682e-05
LOC105369292	ENSG00000288578	99.3964	7.81689	1.41393	5.5285	3.22986e-08	2.16115e-05
RN7SKP250	ENSG00000200794	91.028	8.25412	1.49943	5.50483	3.69528e-08	2.41761e-05
STC1	ENSG00000159167	199.394	6.79293	1.23778	5.488	4.06512e-08	2.60176e-05
NA	ENSG00000224222	115.479	7.15509	1.30548	5.4808	4.23409e-08	2.65225e-05
CHRM3	ENSG00000133019	210.21	5.63712	1.03225	5.46098	4.73505e-08	2.88942e-05
NA	ENSG00000225078	237.968	5.70893	1.04593	5.45823	4.80899e-08	2.88942e-05
NA	ENSG00000229086	198.339	6.31381	1.15835	5.45071	5.01701e-08	2.93792e-05
NA	ENSG00000259619	92.4186	8.85693	1.62586	5.44753	5.10748e-08	2.93792e-05
POU2F3	ENSG00000137709	191.862	5.16846	0.950321	5.43865	5.36859e-08	2.93792e-05
LOC102723544	ENSG00000255746	112.808	8.49849	1.56333	5.43615	5.44448e-08	2.93792e-05
PSG5	ENSG00000204941	114.264	6.98705	1.28536	5.43587	5.453e-08	2.93792e-05
NA	ENSG00000253339	144.214	7.60354	1.39907	5.43471	5.48846e-08	2.93792e-05
LINC01484	ENSG00000253686	371.189	4.52115	0.832455	5.43111	5.60058e-08	2.9444e-05
LRRC77P	ENSG00000244227	198.519	4.86548	0.89665	5.42628	5.75393e-08	2.97195e-05
UNC79	ENSG00000133958	424.336	5.26485	0.970945	5.4224	5.88054e-08	2.98498e-05
NA	ENSG00000259269	124.165	6.9397	1.2817	5.41446	6.14734e-08	3.03517e-05
KRT15	ENSG00000171346	196.551	5.42059	1.0018	5.41082	6.27361e-08	3.03517e-05
OR10K1	ENSG00000173285	158.985	6.48265	1.19818	5.41039	6.28869e-08	3.03517e-05
NA	ENSG00000236671	192.685	5.87263	1.09017	5.38688	7.16907e-08	3.37851e-05
PRB1	ENSG00000251655	158.24	5.49336	1.02005	5.38537	7.22957e-08	3.37851e-05
ANP32C	ENSG00000248546	155.164	5.72149	1.06459	5.37436	7.68557e-08	3.5347e-05
OR7E2P	ENSG00000255203	132.853	5.76736	1.07368	5.3716	7.80394e-08	3.5347e-05
NA	ENSG00000286033	355.872	4.66141	0.870084	5.35742	8.44166e-08	3.76562e-05
GARIN5A	ENSG00000142530	131.958	7.14156	1.33572	5.34661	8.9615e-08	3.93784e-05
HNF4A	ENSG00000101076	300.292	4.65215	0.872533	5.33177	9.72594e-08	4.18316e-05
NA	ENSG00000288526	57.442	9.60997	1.80289	5.33032	9.80394e-08	4.18316e-05
GRM1	ENSG00000152822	166.838	5.42017	1.01809	5.32384	1.01597e-07	4.27304e-05
LINC02312	ENSG00000258869	337.575	4.49388	0.845531	5.31486	1.06738e-07	4.42603e-05
CECR3	ENSG00000241832	94.4983	7.25956	1.36989	5.29936	1.16208e-07	4.75176e-05
OR51C1P	ENSG00000197674	120.704	8.28542	1.56618	5.29022	1.22166e-07	4.92699e-05
LINC00642	ENSG00000233208	291.021	6.26191	1.18812	5.27043	1.36103e-07	5.41487e-05
FAM106A	ENSG00000273018	180.187	4.95182	0.941535	5.2593	1.44603e-07	5.67633e-05
NPAP1	ENSG00000185823	336.846	5.83549	1.11176	5.24886	1.53047e-07	5.88159e-05
NA	ENSG00000275460	55.0323	9.30586	1.77463	5.24384	1.57265e-07	5.88159e-05
OR51M1	ENSG00000184698	141.084	7.49363	1.42908	5.24367	1.57417e-07	5.88159e-05
LINC01247	ENSG00000227007	146.514	7.29709	1.3923	5.24102	1.59695e-07	5.88159e-05
KLK3	ENSG00000142515	446.323	4.67863	0.89272	5.24087	1.5982e-07	5.88159e-05
NA	ENSG00000258927	118.016	5.82103	1.11146	5.23727	1.6297e-07	5.92345e-05
MOGAT2	ENSG00000166391	162.598	6.69502	1.27937	5.23307	1.66716e-07	5.98571e-05
KIR3DL2	ENSG00000240403	812.911	4.71123	0.903043	5.21707	1.8178e-07	6.39236e-05
GABBR2	ENSG00000136928	191.444	6.06957	1.1636	5.21619	1.82639e-07	6.39236e-05
ALG3P1	ENSG00000251568	185.744	5.7081	1.09471	5.21426	1.84556e-07	6.39236e-05
ATP5PDP1	ENSG00000261679	118.748	7.03873	1.35066	5.21132	1.87503e-07	6.41892e-05
NA	ENSG00000273687	94.5457	5.96675	1.15009	5.18809	2.12462e-07	7.18977e-05
NA	ENSG00000228174	148.83	5.20809	1.00479	5.18325	2.18054e-07	7.29514e-05
NA	ENSG00000205300	140.728	6.61332	1.27679	5.17963	2.22327e-07	7.35452e-05
LINC01163	ENSG00000280953	268.11	5.83312	1.12746	5.17367	2.29536e-07	7.50863e-05
DLL4	ENSG00000128917	129.784	7.15949	1.38451	5.17114	2.32673e-07	7.52761e-05
RPL31P20	ENSG00000229756	81.0364	7.68299	1.49048	5.15472	2.5401e-07	8.12861e-05
LINC01467	ENSG00000258977	71.2767	7.80267	1.51748	5.14184	2.72054e-07	8.6124e-05
NA	ENSG00000205100	83.0664	7.00168	1.36807	5.11792	3.08921e-07	9.67547e-05
DEFB132	ENSG00000186458	121.93	6.83066	1.3368	5.1097	3.22672e-07	9.91825e-05
NA	ENSG00000256627	115.487	6.96173	1.36257	5.10927	3.2341e-07	9.91825e-05
NA	ENSG00000226668	164.643	7.67041	1.50258	5.10481	3.31118e-07	9.98055e-05
KLHL38	ENSG00000175946	161.83	6.85986	1.34447	5.10227	3.35602e-07	9.98055e-05
NA	ENSG00000255357	71.3482	7.21601	1.41428	5.10227	3.35612e-07	9.98055e-05
NA	ENSG00000206014	87.0636	7.01103	1.38298	5.06952	3.9881e-07	0.000117414
NA	ENSG00000286040	113.091	6.8865	1.35918	5.06666	4.04848e-07	0.000118011
NA	ENSG00000240435	302.089	-6.35945	1.25649	-5.06127	4.16479e-07	0.00012004
CNNM1	ENSG00000119946	136.545	4.99416	0.98705	5.05968	4.19961e-07	0.00012004
NA	ENSG00000286092	105.51	5.44123	1.07602	5.05679	4.26367e-07	0.000120699
PCSK2	ENSG00000125851	133.832	6.45045	1.27654	5.05308	4.34741e-07	0.000121897
NA	ENSG00000287795	82.7206	7.24982	1.43737	5.04382	4.56334e-07	0.000126384
LOC107986257	ENSG00000286176	68.973	8.02227	1.59091	5.04257	4.5933e-07	0.000126384
OR5AN1	ENSG00000176495	213.578	6.00998	1.19402	5.03339	4.81872e-07	0.000130265
ITGA9	ENSG00000144668	289.002	4.38124	0.870462	5.03323	4.82283e-07	0.000130265
NA	ENSG00000288667	277.522	4.7168	0.937851	5.02937	4.92085e-07	0.000130582
NA	ENSG00000288637	101.68	6.32379	1.25763	5.02833	4.94775e-07	0.000130582
MTND4P5	ENSG00000227584	190.861	5.54846	1.10361	5.02756	4.96762e-07	0.000130582
FAM167A	ENSG00000154319	148.221	4.85653	0.967265	5.02088	5.1434e-07	0.000134006
NA	ENSG00000287231	97.2506	6.64247	1.32499	5.0132	5.35311e-07	0.000138246
APBB2	ENSG00000163697	276.869	4.25527	0.849306	5.01029	5.43486e-07	0.000139137
OR6P1	ENSG00000186440	160.483	5.06435	1.01192	5.00472	5.59426e-07	0.000141983
THCAT155	ENSG00000287243	224.588	5.94538	1.18932	4.999	5.76297e-07	0.000145015
SLITRK5	ENSG00000165300	172.738	5.331	1.07162	4.97473	6.53396e-07	0.000162884
NA	ENSG00000166984	105.943	6.48941	1.30509	4.97238	6.61344e-07	0.000162884
LINC02052	ENSG00000224406	147.67	6.69528	1.3467	4.97163	6.63908e-07	0.000162884
NA	ENSG00000236501	140.705	7.30109	1.4692	4.96944	6.71479e-07	0.00016338
ZNF735	ENSG00000223614	84.3372	6.92372	1.3964	4.95828	7.11206e-07	0.000170585
MTND6P17	ENSG00000249770	130.221	5.89089	1.18819	4.95788	7.12679e-07	0.000170585
LINC01814	ENSG00000236008	220.042	4.61082	0.93453	4.93384	8.06272e-07	0.000191431
IGF2BP2-AS1	ENSG00000163915	193.408	4.47114	0.90831	4.92248	8.54533e-07	0.000201266
KIAA1217	ENSG00000120549	366.98	4.12994	0.842149	4.90405	9.38785e-07	0.000219355
NA	ENSG00000246100	173.228	6.23048	1.27095	4.90224	9.47518e-07	0.000219653
LOC101928651	ENSG00000248529	112.974	6.35739	1.2995	4.89218	9.97241e-07	0.000229373
FNDC1	ENSG00000164694	145.392	5.23719	1.07095	4.89024	1.00711e-06	0.000229848
SOX1	ENSG00000182968	106.94	6.39026	1.30961	4.8795	1.06356e-06	0.000240863
HS3ST4	ENSG00000182601	102.799	6.56541	1.3471	4.87373	1.09512e-06	0.000246117
NA	ENSG00000265494	189.628	5.14225	1.05737	4.86326	1.15466e-06	0.000257533
GCNT3	ENSG00000140297	318.059	5.54796	1.14127	4.86122	1.16666e-06	0.000258253
TMEM125	ENSG00000179178	103.451	6.59144	1.35923	4.8494	1.23835e-06	0.000272076
KERA	ENSG00000139330	75.2138	8.02805	1.65604	4.84774	1.24874e-06	0.000272293
NA	ENSG00000279460	429.216	4.19481	0.86557	4.8463	1.25783e-06	0.000272293
DNAH9	ENSG00000007174	422.525	3.86271	0.799018	4.83432	1.33603e-06	0.000287109
KIAA1549	ENSG00000122778	278.221	4.4757	0.927122	4.82752	1.38247e-06	0.000294937
SLC17A4	ENSG00000146039	346.969	5.41454	1.12194	4.82607	1.39256e-06	0.000294951
FAM189A2	ENSG00000135063	158.103	4.60322	0.956568	4.81222	1.4926e-06	0.000310375
NA	ENSG00000240919	54.6635	8.05346	1.67354	4.81222	1.49261e-06	0.000310375
OPN5	ENSG00000124818	121.929	7.22615	1.50181	4.81164	1.497e-06	0.000310375
NA	ENSG00000277852	77.5673	7.73013	1.60842	4.80605	1.53944e-06	0.000316941
NA	ENSG00000233402	97.6233	6.9024	1.44001	4.7933	1.64064e-06	0.000334293
SEMA6D	ENSG00000137872	123.845	5.89143	1.22928	4.79259	1.64643e-06	0.000334293
SMIM23	ENSG00000185662	243.773	5.20113	1.08677	4.78587	1.70245e-06	0.000343301
LINC02261	ENSG00000249699	75.185	7.07779	1.4801	4.78196	1.73594e-06	0.000347671
NA	ENSG00000239739	40.0362	9.83796	2.05982	4.77612	1.78712e-06	0.000355505
NA	ENSG00000279180	219.928	5.12956	1.07438	4.77445	1.80197e-06	0.000356052
LOC100421511	ENSG00000219712	93.7374	6.33173	1.32718	4.7708	1.83494e-06	0.000360149
NA	ENSG00000285939	71.3571	7.35638	1.54579	4.75898	1.94572e-06	0.000379364
NA	ENSG00000227917	137.605	5.79019	1.21924	4.74901	2.04418e-06	0.000393553
SSX8P	ENSG00000157965	165.541	6.46523	1.3618	4.74755	2.05894e-06	0.000393553
MIR557	ENSG00000207974	77.963	7.59166	1.59937	4.74667	2.06793e-06	0.000393553
NA	ENSG00000237000	122.261	6.01692	1.26787	4.7457	2.0779e-06	0.000393553
NA	ENSG00000287658	62.8273	7.61498	1.60485	4.74497	2.08533e-06	0.000393553
OR4K12P	ENSG00000218549	60.993	7.77357	1.63899	4.7429	2.10679e-06	0.000395071
NA	ENSG00000254717	88.2315	6.401	1.35194	4.73469	2.19392e-06	0.000408805
LOC101928844	ENSG00000267709	125.277	5.50232	1.16506	4.7228	2.32625e-06	0.000430736
SH3TC2	ENSG00000169247	640.566	3.51632	0.745737	4.71523	2.41435e-06	0.000444255
CHST1	ENSG00000175264	78.5757	6.88057	1.46144	4.70808	2.50065e-06	0.000457277
NA	ENSG00000279910	73.0672	6.78174	1.44105	4.70611	2.52483e-06	0.000458848
NA	ENSG00000279446	138.01	5.60421	1.19178	4.70239	2.57133e-06	0.000464433
SIM1	ENSG00000112246	97.9593	6.59536	1.40365	4.69872	2.61793e-06	0.000469349
C8B	ENSG00000021852	291.549	4.01343	0.85449	4.69688	2.64171e-06	0.000469349
PGLYRP3	ENSG00000159527	236.535	5.34615	1.13856	4.69555	2.65895e-06	0.000469349
OR52A5	ENSG00000171944	95.778	5.2314	1.11418	4.69529	2.66232e-06	0.000469349
PNMA6F	ENSG00000225110	169.709	4.63119	0.986984	4.69226	2.70203e-06	0.000473515
NA	ENSG00000243674	87.3538	6.35715	1.35646	4.68658	2.77804e-06	0.000483955
OR51L1	ENSG00000176798	138.809	4.61077	0.985597	4.67815	2.89481e-06	0.00050133
NA	ENSG00000282012	55.2622	7.87029	1.68441	4.67242	2.97668e-06	0.000510238
OR51D1	ENSG00000197428	202.872	5.36913	1.14918	4.67213	2.98091e-06	0.000510238
NA	ENSG00000285778	130.205	6.21028	1.33085	4.66641	3.06508e-06	0.000521612
RIIAD1	ENSG00000178796	106.008	5.02634	1.07847	4.66063	3.15249e-06	0.000533404
NA	ENSG00000249522	70.6962	8.08326	1.7364	4.65519	3.23676e-06	0.000544535
NMBR	ENSG00000135577	72.564	6.79496	1.46029	4.65316	3.26879e-06	0.00054511
MTND5P23	ENSG00000235080	338.932	4.47459	0.961733	4.65263	3.27722e-06	0.00054511
AJAP1	ENSG00000196581	257.602	3.85049	0.82789	4.65097	3.30379e-06	0.000546443
ARPP21	ENSG00000172995	184.934	4.41049	0.948981	4.6476	3.35812e-06	0.000552326
GPC4	ENSG00000076716	109.032	5.25951	1.13269	4.64336	3.4279e-06	0.000558232
CYMP-AS1	ENSG00000235407	54.042	7.90106	1.70167	4.64312	3.43195e-06	0.000558232
CST13P	ENSG00000204663	62.9239	7.8	1.68137	4.63907	3.49987e-06	0.000565656
NA	ENSG00000259300	74.585	7.88722	1.70052	4.63811	3.51602e-06	0.000565656
NA	ENSG00000197585	59.7229	7.56225	1.63394	4.62824	3.68778e-06	0.000590065
NA	ENSG00000259108	38.5134	8.73602	1.88898	4.62472	3.75098e-06	0.000596315
NA	ENSG00000259639	72.5458	7.30364	1.57957	4.62382	3.76735e-06	0.000596315
NA	ENSG00000260788	210.067	4.92698	1.06718	4.6168	3.89698e-06	0.000613534
NA	ENSG00000287357	138.215	5.23152	1.13435	4.6119	3.99011e-06	0.000624855
OR7E110P	ENSG00000235623	56.5833	7.06585	1.53621	4.59954	4.23434e-06	0.000659593
PXT1	ENSG00000179165	80.5561	5.58513	1.21727	4.58825	4.46978e-06	0.000692604
NA	ENSG00000226409	116.123	5.61055	1.22319	4.58684	4.50012e-06	0.000693654
OR51Q1	ENSG00000167360	295.915	6.42577	1.40495	4.57365	4.79292e-06	0.000734939
NA	ENSG00000279096	583.796	3.75673	0.823725	4.56066	5.09938e-06	0.000777879
NA	ENSG00000225982	62.007	7.2185	1.58488	4.5546	5.24859e-06	0.000796514
ANO2	ENSG00000047617	395.441	3.95553	0.868863	4.55253	5.30035e-06	0.000800244
NA	ENSG00000287258	113.957	4.99361	1.0989	4.5442	5.51445e-06	0.000828321
MGC16275	ENSG00000246731	331.452	3.96882	0.873646	4.54282	5.55059e-06	0.000829518
NA	ENSG00000288091	204.973	4.80657	1.05873	4.53995	5.62667e-06	0.00083664
NA	ENSG00000228153	128.211	4.51324	0.994836	4.53667	5.7149e-06	0.000845489
ARHGAP6	ENSG00000047648	520.547	3.55792	0.785375	4.53023	5.89205e-06	0.000862329
LOC101929538	ENSG00000245008	206.888	5.36613	1.18467	4.52963	5.90859e-06	0.000862329
TNFRSF17	ENSG00000048462	71.3466	7.08382	1.56398	4.52935	5.9166e-06	0.000862329
NA	ENSG00000228365	82.5271	7.63489	1.68634	4.5275	5.9687e-06	0.000865638
TRPC6P1	ENSG00000223484	220.424	4.94123	1.09253	4.52273	6.10484e-06	0.000881043
POLM	ENSG00000122678	289.168	-4.70663	1.04165	-4.51843	6.2301e-06	0.000894733
OR4D2	ENSG00000255713	85.0643	6.27158	1.38908	4.51492	6.33403e-06	0.000905244
NA	ENSG00000230310	79.4504	5.6878	1.26014	4.51364	6.37252e-06	0.000906345
NA	ENSG00000287171	73.3781	7.92509	1.75828	4.50731	6.56551e-06	0.000929303
NA	ENSG00000237722	101.093	6.96529	1.54589	4.50569	6.6159e-06	0.000930453
PTPRF	ENSG00000142949	221.322	5.47776	1.21593	4.50501	6.63684e-06	0.000930453
ELOA-AS1	ENSG00000236810	194.421	4.06202	0.90226	4.50206	6.72992e-06	0.000939031
CPSF4L	ENSG00000187959	48.3263	7.11579	1.58386	4.4927	7.03263e-06	0.00097664
TRIM32	ENSG00000119401	91.7809	-6.12051	1.36553	-4.48214	7.38967e-06	0.00102141
ONECUT2	ENSG00000119547	199.438	3.89026	0.86865	4.47851	7.51667e-06	0.0010341
LOC101929237	ENSG00000248738	110.72	5.65731	1.26382	4.47635	7.59316e-06	0.00103977
OPRD1	ENSG00000116329	205.189	5.02041	1.12213	4.47399	7.67734e-06	0.00104439
SAXO1	ENSG00000155875	302.307	3.89319	0.870294	4.47342	7.69785e-06	0.00104439
TBX18-AS1	ENSG00000228290	72.4812	6.23801	1.39726	4.46448	8.02653e-06	0.00108399
LYZL6	ENSG00000275722	72.312	6.75426	1.51376	4.4619	8.12364e-06	0.00108929
OR6V1	ENSG00000225781	58.6304	6.61349	1.48235	4.46147	8.13983e-06	0.00108929
CYP2B6	ENSG00000197408	230.603	3.94651	0.885103	4.45882	8.24139e-06	0.00109789
CPA2	ENSG00000158516	48.8407	7.18817	1.61338	4.45535	8.37577e-06	0.00110807
NA	ENSG00000277999	64.9882	6.99436	1.57004	4.4549	8.39308e-06	0.00110807
EIF3EP2	ENSG00000224674	139.514	6.30345	1.41578	4.45227	8.49653e-06	0.00111469
LOC105371046	ENSG00000260989	152.409	4.49824	1.01045	4.45171	8.51889e-06	0.00111469
NA	ENSG00000287249	45.8137	8.03475	1.80774	4.44464	8.80403e-06	0.0011469
NA	ENSG00000277498	153.958	5.96471	1.3429	4.44167	8.92635e-06	0.00115538
HPSE2	ENSG00000172987	169.371	4.64315	1.0458	4.43981	9.00367e-06	0.00115538
HPRT1P3	ENSG00000256752	42.001	8.42161	1.89695	4.43956	9.01438e-06	0.00115538
NA	ENSG00000227303	119.272	4.66884	1.05171	4.43928	9.02612e-06	0.00115538
NACAD	ENSG00000136274	179.787	4.01899	0.906042	4.43577	9.17449e-06	0.00116697
MTND2P22	ENSG00000231954	77.4017	5.38909	1.21505	4.43526	9.19595e-06	0.00116697
ATP11AUN	ENSG00000197595	48.3133	7.13458	1.60982	4.43191	9.3404e-06	0.00118022
NA	ENSG00000213449	87.1764	7.16539	1.61835	4.42759	9.52934e-06	0.00119895
GIMAP1	ENSG00000213203	920.079	-3.47386	0.785006	-4.42527	9.63207e-06	0.00120526
NA	ENSG00000228543	166.241	4.45511	1.00689	4.42462	9.66137e-06	0.00120526
PCDH19	ENSG00000165194	393.365	5.40622	1.22283	4.42106	9.82166e-06	0.00121547
MTND5P6	ENSG00000228440	597.873	4.0098	0.906996	4.42097	9.82585e-06	0.00121547
NA	ENSG00000287366	53.4919	7.90486	1.79053	4.41481	1.01099e-05	0.00124538
CCL2	ENSG00000108691	138.169	6.26932	1.4206	4.41316	1.01872e-05	0.00124967
NA	ENSG00000261117	39.5547	8.2292	1.86599	4.41009	1.03329e-05	0.00126229
ASB12	ENSG00000198881	68.5524	7.14347	1.62044	4.40835	1.04161e-05	0.0012672
SUMO2P14	ENSG00000271096	160.271	5.68104	1.28898	4.40738	1.04628e-05	0.00126764
IGSF10	ENSG00000152580	475.016	3.88014	0.880756	4.40546	1.05558e-05	0.00127366
NA	ENSG00000286693	70.0404	6.57959	1.49397	4.4041	1.06226e-05	0.00127649
NA	ENSG00000230728	154.204	4.63772	1.05381	4.4009	1.07801e-05	0.00129015
NA	ENSG00000235092	334.976	3.76818	0.857456	4.39461	1.10974e-05	0.00132146
OR51V1	ENSG00000176742	44.3939	8.21201	1.86894	4.39394	1.11315e-05	0.00132146
NA	ENSG00000231248	54.9201	7.31566	1.66645	4.38997	1.13364e-05	0.0013381
RAI14	ENSG00000039560	134.64	4.84677	1.10438	4.38868	1.1404e-05	0.0013381
LINC02008	ENSG00000239440	162.306	4.49367	1.02394	4.3886	1.1408e-05	0.0013381
NA	ENSG00000224810	71.3075	6.90897	1.57519	4.38611	1.15396e-05	0.00134817
OR5K1	ENSG00000232382	87.2558	6.30649	1.44067	4.37746	1.20069e-05	0.00138638
CALN1	ENSG00000183166	120.456	4.64509	1.06137	4.3765	1.20598e-05	0.00138638
SLCO1A2	ENSG00000084453	174.224	4.81427	1.10005	4.37641	1.20652e-05	0.00138638
FKBP10	ENSG00000141756	66.6329	6.40126	1.4628	4.37604	1.20855e-05	0.00138638
PWRN2	ENSG00000260551	95.59	5.38703	1.23111	4.37574	1.21022e-05	0.00138638
GATM	ENSG00000171766	271.396	3.61169	0.82647	4.37002	1.24233e-05	0.0014096
MKRN7P	ENSG00000225849	75.2151	6.3848	1.46118	4.36961	1.2447e-05	0.0014096
NA	ENSG00000287963	155.452	5.64932	1.29288	4.36958	1.24485e-05	0.0014096
DUX4	ENSG00000260596	56.0032	6.19848	1.42004	4.36499	1.27129e-05	0.00143402
MIR9-1HG	ENSG00000125462	323.991	3.6216	0.830132	4.36268	1.28476e-05	0.00144369
KRTAP4-8	ENSG00000204880	47.8209	7.04832	1.61625	4.36089	1.29532e-05	0.00145001
NA	ENSG00000280580	63.4148	7.02074	1.61132	4.35712	1.31782e-05	0.00146499
FAP	ENSG00000078098	74.2739	6.23531	1.43111	4.35699	1.31865e-05	0.00146499
NA	ENSG00000287445	76.1026	6.01137	1.38124	4.35217	1.34796e-05	0.00149193
NA	ENSG00000260123	70.8691	6.11598	1.40584	4.35041	1.35884e-05	0.00149833
FAM170B-AS1	ENSG00000234736	133.403	5.18432	1.19215	4.34871	1.36943e-05	0.00150438
NA	ENSG00000267061	48.4098	7.12799	1.64061	4.34473	1.3945e-05	0.00152508
NA	ENSG00000250999	60.7377	7.31615	1.68424	4.34389	1.39979e-05	0.00152508
CBLC	ENSG00000142273	269.672	5.04821	1.16231	4.34326	1.40381e-05	0.00152508
LOC400174	ENSG00000257846	67.7412	6.43274	1.48224	4.33987	1.42564e-05	0.0015431
OR5AR1	ENSG00000172459	74.4987	6.63069	1.53079	4.33156	1.48056e-05	0.00159667
ZBTB7C	ENSG00000184828	303.618	4.03256	0.932147	4.3261	1.5177e-05	0.00162947
KCNK1	ENSG00000135750	243.268	4.21138	0.973635	4.32542	1.52242e-05	0.00162947
CUBNP2	ENSG00000234993	118.63	5.66573	1.31009	4.32467	1.52758e-05	0.00162947
NA	ENSG00000273507	117.71	5.38901	1.24703	4.32146	1.55002e-05	0.00164614
NA	ENSG00000285610	75.427	6.54603	1.51522	4.32019	1.55894e-05	0.00164614
TMEM179	ENSG00000258986	220.356	4.67909	1.08311	4.32004	1.55998e-05	0.00164614
NA	ENSG00000286212	90.9057	5.78336	1.34021	4.31526	1.59415e-05	0.00167284
FLRT2	ENSG00000185070	283.642	4.18225	0.969254	4.31491	1.59665e-05	0.00167284
NA	ENSG00000230826	87.339	4.91181	1.13891	4.31275	1.61237e-05	0.00168332
NA	ENSG00000285544	59.599	7.27886	1.68817	4.31169	1.62013e-05	0.00168545
LINC01612	ENSG00000250266	65.03	6.88401	1.59706	4.31043	1.62937e-05	0.0016891
OR9I1	ENSG00000172377	71.5596	6.09562	1.41453	4.30929	1.63779e-05	0.00169187
DIRAS1	ENSG00000176490	84.6172	6.1231	1.42268	4.30393	1.67793e-05	0.00172727
NA	ENSG00000240103	111.122	5.70412	1.32677	4.29924	1.71384e-05	0.00175809
NA	ENSG00000242337	84.751	6.15774	1.43409	4.29383	1.75619e-05	0.00179528
NA	ENSG00000287912	89.1082	5.2797	1.22992	4.29271	1.76503e-05	0.00179807
LINC00158	ENSG00000185433	117.722	4.54291	1.0591	4.2894	1.79158e-05	0.00181606
LINC00499	ENSG00000251372	252.527	3.6738	0.856569	4.28897	1.79502e-05	0.00181606
SLC22A2	ENSG00000112499	119.014	4.58804	1.06994	4.28812	1.80193e-05	0.0018168
NA	ENSG00000274213	47.0729	6.91302	1.61353	4.2844	1.83233e-05	0.00183791
NA	ENSG00000233290	126.919	5.52834	1.29045	4.28403	1.83535e-05	0.00183791
NA	ENSG00000253907	48.3068	7.16801	1.67486	4.27976	1.87099e-05	0.00186725
OR56B4	ENSG00000180919	36.9898	7.59175	1.77584	4.27503	1.91113e-05	0.00190087
NA	ENSG00000254864	74.1507	5.10799	1.1954	4.27302	1.92841e-05	0.00191159
NA	ENSG00000287439	84.9209	5.20777	1.22024	4.26783	1.97385e-05	0.00195007
SNHG27	ENSG00000251676	59.097	6.87147	1.61184	4.26313	2.01586e-05	0.00198491
DYTN	ENSG00000232125	63.8597	5.96396	1.40108	4.2567	2.07467e-05	0.00203601
SLC8A2	ENSG00000118160	89.109	5.81448	1.36692	4.2537	2.10267e-05	0.00205664
NA	ENSG00000286266	85.4982	5.66502	1.33407	4.24642	2.17211e-05	0.00211752
SCGB1D4	ENSG00000197745	63.6405	7.42385	1.74899	4.24465	2.18931e-05	0.00212724
LOC645485	ENSG00000246331	46.7053	7.93626	1.87059	4.24264	2.20904e-05	0.00213491
TPRG1L	ENSG00000158109	132.1	-5.74966	1.35532	-4.24228	2.21261e-05	0.00213491
SLC19A3	ENSG00000135917	103.307	5.33104	1.2569	4.24142	2.22105e-05	0.00213491
RETREG1-AS1	ENSG00000246214	122.959	4.1112	0.969496	4.24055	2.22972e-05	0.00213491
LINC00958	ENSG00000251381	108.253	4.40017	1.03773	4.24017	2.23346e-05	0.00213491
ENPP7P1	ENSG00000249188	66.4311	5.9255	1.4007	4.23037	2.33303e-05	0.00222288
LINC02254	ENSG00000259664	91.7111	5.79944	1.37125	4.22931	2.3441e-05	0.00222622
MTATP6P3	ENSG00000263483	241.991	4.67176	1.10593	4.22427	2.39716e-05	0.00226276
KIAA1549L	ENSG00000110427	243.019	4.56919	1.08167	4.2242	2.39796e-05	0.00226276
NA	ENSG00000229491	148.202	3.90148	0.924264	4.22117	2.43033e-05	0.00227371
LTF	ENSG00000012223	211.247	4.24165	1.00501	4.2205	2.43759e-05	0.00227371
LINC00507	ENSG00000256193	282.249	4.30464	1.01995	4.22043	2.43836e-05	0.00227371
PGK2	ENSG00000170950	56.8826	7.4388	1.76265	4.22024	2.44045e-05	0.00227371
MYPN	ENSG00000138347	143.769	4.1666	0.988156	4.21654	2.48075e-05	0.00230397
RNASE13	ENSG00000206150	115.013	4.76953	1.13203	4.21325	2.51726e-05	0.00233052
RPL36AP14	ENSG00000233335	120.509	6.32588	1.50186	4.21203	2.5308e-05	0.0023329
NKAIN3	ENSG00000185942	247.813	4.36675	1.03684	4.2116	2.53567e-05	0.0023329
EBF2	ENSG00000221818	215.955	4.03846	0.95945	4.20914	2.56341e-05	0.00234559
NATD1	ENSG00000274180	179.127	-6.21721	1.47722	-4.20872	2.56821e-05	0.00234559
IGF1	ENSG00000017427	109.085	5.30314	1.26017	4.20827	2.57337e-05	0.00234559
NA	ENSG00000206828	235.367	4.50388	1.07125	4.20431	2.61877e-05	0.00237961
BSND	ENSG00000162399	143.162	5.2637	1.25277	4.20165	2.64976e-05	0.00240036
UTS2B	ENSG00000188958	82.8019	5.15153	1.22773	4.19597	2.71708e-05	0.00244999
DSCAM-AS1	ENSG00000235123	40.9515	7.19594	1.7151	4.19563	2.72119e-05	0.00244999
EMX2OS	ENSG00000229847	192.325	4.61604	1.10387	4.18168	2.89358e-05	0.00259725
SCN8A	ENSG00000196876	257.535	3.40666	0.814998	4.17995	2.91569e-05	0.00260914
NA	ENSG00000232299	43.1221	6.86616	1.6434	4.17803	2.94049e-05	0.00262336
VCAM1	ENSG00000162692	149.164	5.40128	1.29323	4.17657	2.95943e-05	0.00263095
NA	ENSG00000278933	32.6277	8.77218	2.10062	4.17599	2.96687e-05	0.00263095
EPCAM-DT	ENSG00000234690	93.3406	5.88037	1.4096	4.17165	3.02396e-05	0.00267353
LGI3	ENSG00000168481	116.062	6.67417	1.60069	4.16956	3.05192e-05	0.00269017
NA	ENSG00000279501	51.6454	7.26492	1.74491	4.16349	3.13421e-05	0.00275446
LINC03013	ENSG00000227544	216.118	3.70717	0.890784	4.16169	3.159e-05	0.00276798
LINC01276	ENSG00000226917	79.4012	6.42668	1.54453	4.16094	3.16942e-05	0.00276887
FRAS1	ENSG00000138759	333.86	3.74508	0.900396	4.15937	3.19124e-05	0.00277821
NA	ENSG00000275383	405.195	5.59563	1.34562	4.1584	3.20484e-05	0.00277821
NA	ENSG00000286736	47.7663	7.5803	1.82301	4.15812	3.20879e-05	0.00277821
PTGFR	ENSG00000122420	88.8149	5.22619	1.25716	4.15715	3.22239e-05	0.00277821
LINC02112	ENSG00000249781	76.9605	5.6161	1.35106	4.1568	3.2273e-05	0.00277821
SLC2A6	ENSG00000160326	130.722	-6.00812	1.44564	-4.15604	3.23815e-05	0.00277943
HOXC6	ENSG00000197757	59.6845	6.70175	1.61317	4.15441	3.26133e-05	0.00278777
LINC02162	ENSG00000249830	73.8631	6.11242	1.47155	4.15374	3.27089e-05	0.00278777
TMEM198	ENSG00000188760	57.075	6.85722	1.6514	4.15236	3.29065e-05	0.00278777
TMPRSS4	ENSG00000137648	211.063	4.01206	0.966228	4.15229	3.29159e-05	0.00278777
IL18RAP	ENSG00000115607	231.833	-5.4332	1.30856	-4.15204	3.29521e-05	0.00278777
BVES	ENSG00000112276	121.489	5.29912	1.27729	4.14871	3.34351e-05	0.00281025
PACRG-AS2	ENSG00000225437	51.9937	7.63854	1.84123	4.1486	3.34511e-05	0.00281025
LINC01913	ENSG00000214691	357.897	3.73441	0.900241	4.14824	3.35042e-05	0.00281025
NA	ENSG00000254261	45.16	6.93238	1.67192	4.14635	3.37818e-05	0.00282527
SPATA31D1	ENSG00000214929	266.991	4.02628	0.97119	4.14572	3.38753e-05	0.00282527
WNT4	ENSG00000162552	102.536	-5.72298	1.38075	-4.14484	3.40055e-05	0.00282812
NA	ENSG00000285980	174.305	4.83955	1.16901	4.13987	3.47509e-05	0.00288183
LOC100129367	ENSG00000254076	71.3107	6.59866	1.59417	4.13923	3.4847e-05	0.00288183
NA	ENSG00000228430	108.881	5.14806	1.24408	4.13805	3.50267e-05	0.00288857
LINC02764	ENSG00000255484	166.501	4.17772	1.00985	4.13699	3.51899e-05	0.00289392
NA	ENSG00000277486	60.2662	6.75628	1.63484	4.13268	3.5855e-05	0.00294041
MYLK3	ENSG00000140795	240.801	3.96686	0.961634	4.12513	3.70526e-05	0.00303018
NA	ENSG00000258244	42.5462	7.70743	1.87199	4.11724	3.83434e-05	0.00312706
HAPLN3	ENSG00000140511	203.717	-4.82686	1.17281	-4.11564	3.8611e-05	0.00313855
NA	ENSG00000215418	147.318	5.14367	1.24994	4.11512	3.86976e-05	0.00313855
NA	ENSG00000232406	71.9064	5.91024	1.43664	4.11394	3.88957e-05	0.00314596
EYA1	ENSG00000104313	189.306	4.32053	1.05092	4.11118	3.93645e-05	0.00316801
LINC01766	ENSG00000224910	75.866	5.82457	1.4168	4.11107	3.93835e-05	0.00316801
LINC00391	ENSG00000238230	108.614	4.2288	1.02945	4.10784	3.99381e-05	0.00320387
TNNI3	ENSG00000129991	143.753	4.56824	1.11274	4.1054	4.03618e-05	0.00322906
MYO3A	ENSG00000095777	170.336	4.63259	1.12898	4.10333	4.07251e-05	0.00324929
NA	ENSG00000286312	40.7578	7.87947	1.92357	4.09627	4.19868e-05	0.0033409
NA	ENSG00000255057	82.7507	6.00646	1.46849	4.09023	4.30945e-05	0.00341708
CFAP65	ENSG00000181378	135.009	4.55057	1.11267	4.08979	4.31763e-05	0.00341708
AGBL4	ENSG00000186094	553.924	3.67186	0.898585	4.08627	4.38366e-05	0.00344217
PEG13	ENSG00000282164	261.828	-5.13336	1.25681	-4.08445	4.41814e-05	0.00344217
LYPD3	ENSG00000124466	415.482	4.54401	1.11253	4.08439	4.4192e-05	0.00344217
HES2	ENSG00000069812	74.4733	6.56691	1.60782	4.08436	4.41987e-05	0.00344217
NA	ENSG00000283608	100.99	5.36256	1.31304	4.08406	4.42547e-05	0.00344217
LINC01970	ENSG00000265692	119.887	4.15815	1.0182	4.08384	4.42975e-05	0.00344217
IL26	ENSG00000111536	94.4426	4.29733	1.0523	4.08377	4.43118e-05	0.00344217
MIR4262	ENSG00000265172	43.759	7.64883	1.87398	4.0816	4.4726e-05	0.00346521
KCNIP4	ENSG00000185774	99.8545	4.11534	1.00859	4.08029	4.49794e-05	0.00347242
GIMAP6	ENSG00000133561	280.205	-3.87984	0.95114	-4.07914	4.52019e-05	0.00347242
AADACL3	ENSG00000188984	98.0996	5.27179	1.29252	4.07869	4.52896e-05	0.00347242
NA	ENSG00000263253	73.043	5.64035	1.38288	4.07869	4.52909e-05	0.00347242
NA	ENSG00000273893	197.241	4.19239	1.02826	4.07718	4.55849e-05	0.00348589
NA	ENSG00000253853	113.517	4.07637	1.00062	4.07385	4.62419e-05	0.00352697
OR4K2	ENSG00000165762	65.1184	5.28028	1.29731	4.07016	4.69808e-05	0.00357312
NA	ENSG00000285877	166.071	3.65255	0.897673	4.06891	4.72344e-05	0.00357312
NA	ENSG00000254092	586.131	4.08336	1.00375	4.06811	4.73955e-05	0.00357312
LOC101927040	ENSG00000249328	97.7177	4.76659	1.17177	4.06784	4.74503e-05	0.00357312
NA	ENSG00000285826	51.3954	6.32768	1.55554	4.06783	4.74539e-05	0.00357312
NA	ENSG00000229155	105.438	4.76125	1.1714	4.06458	4.81184e-05	0.00361392
NPAS4	ENSG00000174576	93.5203	5.68686	1.39973	4.06281	4.84851e-05	0.00363219
NA	ENSG00000226520	81.2105	5.00974	1.23342	4.06165	4.87264e-05	0.003641
NUTM1	ENSG00000184507	191.256	3.50445	0.863105	4.06028	4.9013e-05	0.00365314
CCDC144NL	ENSG00000205212	61.4666	6.02216	1.48363	4.05908	4.92655e-05	0.00366269
CCDC33	ENSG00000140481	148.27	3.99418	0.984883	4.05549	5.00292e-05	0.00370601
GYS1	ENSG00000104812	189.235	-4.68143	1.15444	-4.05516	5.00999e-05	0.00370601
NA	ENSG00000236009	71.2641	4.90309	1.20951	4.05377	5.03986e-05	0.00371876
NA	ENSG00000243828	43.293	7.62996	1.88337	4.05123	5.09489e-05	0.00374997
THSD7A	ENSG00000005108	119.555	4.56411	1.12686	4.05028	5.11573e-05	0.00375591
NA	ENSG00000286984	50.7845	6.52733	1.6122	4.04871	5.15007e-05	0.00376536
IGHVII-53-1	ENSG00000253714	42.3809	7.56098	1.86759	4.04852	5.15417e-05	0.00376536
SLC17A6	ENSG00000091664	76.4748	7.47991	1.8479	4.04778	5.17047e-05	0.00376791
NA	ENSG00000259805	59.0101	6.22355	1.54	4.04127	5.31617e-05	0.00386453
SLC7A14-AS1	ENSG00000285051	186.317	3.7821	0.936336	4.03926	5.36206e-05	0.00388829
NA	ENSG00000287557	148.869	5.91531	1.46472	4.03854	5.37851e-05	0.00389063
NA	ENSG00000234446	48.3804	7.82018	1.93813	4.0349	5.46247e-05	0.00394168
HHATL	ENSG00000010282	274.658	4.01241	0.994586	4.03425	5.47767e-05	0.00394298
EYA4	ENSG00000112319	162.916	4.62342	1.14633	4.03323	5.50163e-05	0.00395057
RHBDF1	ENSG00000007384	49.0446	6.75157	1.6746	4.03175	5.53624e-05	0.00396575
MTND4P2	ENSG00000248704	68.0919	6.08928	1.51175	4.02797	5.62616e-05	0.00401003
LINC01572	ENSG00000261008	328.635	3.18047	0.789632	4.02779	5.63033e-05	0.00401003
CCDC8	ENSG00000169515	48.9104	7.78763	1.93365	4.02743	5.63891e-05	0.00401003
ADAMTSL1	ENSG00000178031	298.364	4.13634	1.02747	4.02575	5.67937e-05	0.00402907
NA	ENSG00000262772	72.2001	-5.73085	1.42516	-4.02119	5.79047e-05	0.00409801
NA	ENSG00000281969	58.172	6.21572	1.54789	4.0156	5.92952e-05	0.00418636
RPS27P18	ENSG00000233135	43.921	6.95989	1.73349	4.01496	5.94562e-05	0.00418768
SLC31A2	ENSG00000136867	128.909	-5.65414	1.40964	-4.01105	6.04487e-05	0.00424742
NA	ENSG00000223930	104.749	4.61754	1.15169	4.00937	6.08815e-05	0.00426765
OTOAP1	ENSG00000257838	62.9074	5.42152	1.35314	4.00662	6.15949e-05	0.0043074
LOC105375814	ENSG00000253782	49.5398	7.7678	1.9397	4.00465	6.21092e-05	0.00432808
NA	ENSG00000286954	66.7844	5.62451	1.40459	4.00436	6.21846e-05	0.00432808
PIWIL1	ENSG00000125207	178.996	3.9185	0.978933	4.00283	6.25905e-05	0.00434606
NA	ENSG00000280422	72.9993	5.61816	1.40442	4.00035	6.32492e-05	0.00438146
LOC101929488	ENSG00000253871	74.8099	5.62566	1.40661	3.99945	6.34899e-05	0.00438781
NA	ENSG00000227018	151.983	4.98185	1.24601	3.99824	6.38151e-05	0.00439995
GNAO1-DT	ENSG00000246379	105.969	4.5672	1.14292	3.99608	6.44007e-05	0.00442996
OR7E1P	ENSG00000255554	65.2486	4.939	1.23643	3.99456	6.48146e-05	0.00444804
NA	ENSG00000234060	177.946	5.28938	1.32455	3.99335	6.51457e-05	0.00445136
LOC105375166	ENSG00000237070	43.2559	6.77375	1.69629	3.99328	6.51655e-05	0.00445136
NA	ENSG00000279175	1140.38	3.69852	0.926404	3.99234	6.54253e-05	0.00445877
NA	ENSG00000285716	54.1439	6.40107	1.60402	3.99065	6.58931e-05	0.00448028
PPM1J	ENSG00000155367	161.832	4.44	1.1129	3.98958	6.61904e-05	0.00449012
NA	ENSG00000270623	106.241	5.57617	1.39823	3.98802	6.66265e-05	0.00450931
SNRPGP16	ENSG00000255287	75.3464	5.59424	1.40319	3.98681	6.69664e-05	0.00452192
RNU7-140P	ENSG00000238364	40.7939	7.27772	1.82574	3.98618	6.71456e-05	0.00452365
NA	ENSG00000259579	23.9958	9.08182	2.27914	3.98475	6.75509e-05	0.00454056
SLC18A1	ENSG00000036565	214.583	3.93911	0.988875	3.98343	6.79283e-05	0.00455553
LOC105372273	ENSG00000267082	51.9792	6.16632	1.54994	3.97843	6.93733e-05	0.00464186
NA	ENSG00000271202	74.3318	4.84605	1.2192	3.97479	7.04413e-05	0.0046947
NA	ENSG00000249896	55.9452	6.91242	1.73941	3.97401	7.0674e-05	0.0046947
SSX5	ENSG00000165583	74.4327	5.04292	1.26914	3.9735	7.08238e-05	0.0046947
PRPS1L1	ENSG00000229937	76.015	5.89825	1.48452	3.97317	7.09232e-05	0.0046947
LINC01807	ENSG00000232023	99.7558	4.11816	1.03668	3.97243	7.11426e-05	0.0046947
NA	ENSG00000234170	78.6608	5.81947	1.46504	3.97223	7.12032e-05	0.0046947
ZNF783	ENSG00000204946	142.21	-5.6167	1.41408	-3.97197	7.12792e-05	0.0046947
DIO2	ENSG00000211448	78.6997	5.0551	1.27288	3.97139	7.14545e-05	0.00469574
LEMD1-DT	ENSG00000224717	86.5989	5.28012	1.32974	3.97078	7.16366e-05	0.00469722
NA	ENSG00000225328	97.48	4.0456	1.01902	3.97007	7.18509e-05	0.0047008
NA	ENSG00000279411	212.296	3.76132	0.948116	3.96715	7.2737e-05	0.00474823
NA	ENSG00000251292	102.45	4.84671	1.22233	3.96514	7.33532e-05	0.00477786
FAM110D	ENSG00000197245	70.7305	6.70058	1.69297	3.95789	7.56139e-05	0.00490585
ASAP3	ENSG00000088280	162.762	4.35535	1.10046	3.95777	7.56515e-05	0.00490585
CALHM5	ENSG00000178033	234.363	4.26976	1.07927	3.95615	7.61686e-05	0.00492853
NA	ENSG00000274261	103.397	5.394	1.36366	3.95552	7.63674e-05	0.00493055
NA	ENSG00000205494	44.0231	6.95091	1.75878	3.95213	7.74586e-05	0.00499007
LOC101928937	ENSG00000258039	39.8537	6.75931	1.71059	3.95145	7.76806e-05	0.00499344
NA	ENSG00000283415	137.837	4.67545	1.18393	3.94908	7.84511e-05	0.00503198
CD209	ENSG00000090659	46.9022	-8.00203	2.02683	-3.94805	7.87912e-05	0.00504281
SLC30A3	ENSG00000115194	84.8031	5.36998	1.36036	3.94747	7.89807e-05	0.00504322
PRIMA1	ENSG00000175785	79.8281	5.95794	1.50949	3.94699	7.91402e-05	0.00504322
NA	ENSG00000286843	37.6252	7.7912	1.97433	3.94625	7.93857e-05	0.00504794
NA	ENSG00000249997	86.0196	6.34748	1.60917	3.94456	7.99466e-05	0.00507265
NA	ENSG00000285108	201.82	3.46357	0.878223	3.94384	8.01885e-05	0.00507705
CCT5P2	ENSG00000230584	54.6334	7.13979	1.81118	3.94207	8.07817e-05	0.00510364
LINC01811	ENSG00000226320	221.418	3.86764	0.981697	3.93975	8.15655e-05	0.00514212
NA	ENSG00000213972	245.793	3.59723	0.913732	3.93685	8.25577e-05	0.00518579
NA	ENSG00000285595	89.805	4.31932	1.09719	3.9367	8.26105e-05	0.00518579
LINC02668	ENSG00000226762	103.516	5.29746	1.34604	3.9356	8.299e-05	0.00519853
NA	ENSG00000223866	64.9328	5.42546	1.37897	3.93443	8.33949e-05	0.0052128
NA	ENSG00000287300	61.7938	6.09365	1.54917	3.93349	8.37221e-05	0.00522217
NA	ENSG00000234174	150.576	4.46394	1.13698	3.92614	8.63195e-05	0.0053728
LINC01785	ENSG00000268038	55.5875	5.65819	1.44197	3.92393	8.71165e-05	0.00541096
NA	ENSG00000234548	197.352	4.13151	1.05373	3.92083	8.82438e-05	0.00546491
EVC	ENSG00000072840	253.146	3.76419	0.960123	3.92052	8.83563e-05	0.00546491
ITGA9-AS1	ENSG00000235257	289.763	3.08262	0.78664	3.91871	8.90232e-05	0.00549462
PAPPA2	ENSG00000116183	385.491	3.53485	0.902912	3.91494	9.04259e-05	0.00556293
DIAPH3	ENSG00000139734	62.2263	6.24068	1.59416	3.91472	9.0508e-05	0.00556293
MIR100HG	ENSG00000255248	402.164	3.5903	0.917665	3.91243	9.13726e-05	0.00560438
C5orf64	ENSG00000178722	683.117	3.2071	0.820998	3.90634	9.3703e-05	0.00573536
BCAS1	ENSG00000064787	168.796	3.71135	0.951009	3.90253	9.51907e-05	0.00580169
ASTN2	ENSG00000148219	281.203	3.09815	0.793901	3.90245	9.52255e-05	0.00580169
ICOS	ENSG00000163600	469.334	-3.49185	0.894875	-3.90206	9.53779e-05	0.00580169
RPL7AP19	ENSG00000227777	90.4484	5.44608	1.39627	3.90046	9.60108e-05	0.00581796
NA	ENSG00000234791	40.2191	7.51474	1.92671	3.9003	9.60741e-05	0.00581796
IGFL2	ENSG00000204866	148.309	3.87783	0.994344	3.89989	9.62381e-05	0.00581796
LOC105371648	ENSG00000286378	93.9283	4.91727	1.26237	3.89528	9.80845e-05	0.00591743
TRPM6	ENSG00000119121	304.172	3.83318	0.984238	3.89457	9.83738e-05	0.00592275
RN7SKP154	ENSG00000222068	49.3305	6.70125	1.721	3.8938	9.8686e-05	0.00592942
NA	ENSG00000254002	36.6335	7.50432	1.92931	3.88963	0.000100398	0.00601998
NA	ENSG00000279367	139.967	3.82452	0.983483	3.88876	0.00010076	0.00602742
NA	ENSG00000259389	64.7003	5.17075	1.32981	3.88834	0.000100931	0.00602742
FOXP4-AS1	ENSG00000234753	55.1731	5.51021	1.41788	3.88623	0.000101814	0.00606785
LINC02054	ENSG00000224153	158.887	4.054	1.04345	3.88517	0.000102257	0.00608189
NA	ENSG00000249669	279.106	3.3103	0.852148	3.88466	0.000102474	0.00608253
CBLL2	ENSG00000175809	55.0705	6.39246	1.64679	3.88177	0.000103699	0.00614286
IRF5	ENSG00000128604	159.668	-4.43064	1.14199	-3.87976	0.00010456	0.0061814
OR9G1	ENSG00000174914	67.7502	5.75581	1.48391	3.87881	0.00010497	0.00619326
NEUROD1	ENSG00000162992	80.4097	4.67741	1.20634	3.87737	0.000105593	0.00620647
NA	ENSG00000234522	53.3032	7.40746	1.91046	3.87731	0.000105616	0.00620647
ARRDC2	ENSG00000105643	162.581	-4.49414	1.15939	-3.87629	0.000106063	0.00622034
NA	ENSG00000215409	55.7232	6.35561	1.64048	3.87424	0.000106957	0.00626025
CDK5R2	ENSG00000171450	55.5205	7.40387	1.91261	3.87108	0.000108355	0.00632951
LINC02017	ENSG00000243572	141.469	4.83824	1.25031	3.86964	0.000108994	0.00635425
MTCO2P10	ENSG00000284291	191.926	4.49467	1.1621	3.86771	0.00010986	0.00638272
LINC02808	ENSG00000284696	78.2195	5.2763	1.36423	3.86759	0.000109916	0.00638272
ZNF319	ENSG00000166188	83.4991	-6.77072	1.75114	-3.86646	0.000110427	0.00639975
EIF1AXP2	ENSG00000258980	36.6796	6.86954	1.77707	3.86565	0.000110794	0.00640842
NA	ENSG00000278886	34.3237	7.5409	1.9527	3.86179	0.00011256	0.00649781
NA	ENSG00000272984	53.645	5.99665	1.55315	3.86096	0.000112944	0.0065072
LINC01505	ENSG00000234323	160.199	4.68904	1.21491	3.85957	0.000113588	0.00652976
NA	ENSG00000259162	65.8927	4.5963	1.19101	3.85916	0.000113779	0.00652976
NA	ENSG00000224476	31.1793	9.15034	2.37172	3.8581	0.000114273	0.00654533
IL5RA	ENSG00000091181	181.902	3.37487	0.875653	3.85412	0.000116147	0.00663977
NA	ENSG00000254822	39.2803	6.43093	1.66898	3.85322	0.000116576	0.00665138
NA	ENSG00000238063	66.5454	5.02201	1.30369	3.85215	0.000117084	0.00666747
NA	ENSG00000259672	49.5657	6.16272	1.60055	3.85038	0.000117936	0.00670299
LINC01519	ENSG00000237267	63.8365	7.08129	1.83941	3.84975	0.000118236	0.00670711
LHX1-DT	ENSG00000277268	63.2278	6.01454	1.56281	3.84855	0.000118818	0.00672714
MIR8061	ENSG00000277636	58.3116	5.76141	1.49748	3.8474	0.000119379	0.00674596
NA	ENSG00000275830	102.077	3.97698	1.03423	3.84534	0.000120386	0.00678984
RNA5SP246	ENSG00000239021	23.5215	8.41907	2.19063	3.84321	0.000121434	0.00681945
LINC01007	ENSG00000233123	123.951	5.73	1.49109	3.84282	0.000121628	0.00681945
CNNM4	ENSG00000158158	156.792	-5.03408	1.31026	-3.84206	0.000122005	0.00681945
AP3B2	ENSG00000103723	950.586	3.75008	0.976063	3.84205	0.000122013	0.00681945
NA	ENSG00000225334	82.2818	4.49025	1.16886	3.84157	0.000122252	0.00681945
PCCB	ENSG00000114054	211.848	-4.35059	1.13253	-3.84147	0.000122301	0.00681945
NA	ENSG00000239508	67.0006	4.98993	1.29968	3.83935	0.000123359	0.00686542
CYB561	ENSG00000008283	348.766	-3.77508	0.983653	-3.83781	0.000124134	0.00689553
NA	ENSG00000267583	54.9933	7.34378	1.91458	3.83571	0.0001252	0.00694163
NA	ENSG00000204529	54.2693	6.09101	1.59064	3.82928	0.000128519	0.00711225
KRT77	ENSG00000189182	129.48	3.9064	1.02091	3.82641	0.000130026	0.00717461
NA	ENSG00000285652	50.1178	7.63494	1.99543	3.82621	0.000130133	0.00717461
NA	ENSG00000278239	143.535	4.54356	1.18814	3.82409	0.000131258	0.00722285
HS3ST5	ENSG00000249853	58.471	6.05701	1.5841	3.82363	0.000131499	0.00722285
LOC101927141	ENSG00000254394	94.0682	5.36574	1.40373	3.82249	0.000132111	0.00723665
TMEM18-DT	ENSG00000233296	50.1859	6.78876	1.77612	3.82225	0.000132241	0.00723665
NA	ENSG00000259504	52.797	5.73802	1.50414	3.81481	0.000136286	0.00744415
DCUN1D3	ENSG00000188215	99.2808	-5.27829	1.3848	-3.81159	0.000138074	0.00752787
PDCL3P6	ENSG00000224255	41.7419	6.78927	1.78157	3.81083	0.000138502	0.00753725
NA	ENSG00000253927	64.4436	6.60374	1.73378	3.80886	0.000139608	0.00758337
NA	ENSG00000232885	80.1211	5.29259	1.38978	3.80822	0.000139973	0.00758922
NA	ENSG00000227308	111.495	3.96455	1.04136	3.80709	0.000140611	0.00760582
NA	ENSG00000279608	381.727	3.18305	0.836155	3.80677	0.000140796	0.00760582
JCAD	ENSG00000165757	56.8627	5.93504	1.56139	3.80113	0.00014404	0.00775572
KIAA1671-AS1	ENSG00000203280	37.6756	6.6804	1.75769	3.80067	0.000144307	0.00775572
NA	ENSG00000250453	51.7162	6.15879	1.62049	3.80057	0.000144361	0.00775572
KASH5	ENSG00000161609	146.513	4.72253	1.24298	3.79936	0.00014507	0.00777959
LINC03018	ENSG00000254139	57.9229	6.61607	1.74203	3.79791	0.000145921	0.00778681
NA	ENSG00000236333	221.715	3.73042	0.982242	3.79786	0.00014595	0.00778681
NA	ENSG00000200049	23.4243	8.98813	2.36668	3.79778	0.000145998	0.00778681
PKNOX2	ENSG00000165495	280.578	3.72843	0.981907	3.79713	0.000146384	0.00779328
NA	ENSG00000286215	407.27	3.23895	0.854361	3.79108	0.000149994	0.00797105
XRCC6P4	ENSG00000253517	57.3871	7.02461	1.85367	3.78956	0.000150912	0.00799296
LINC01018	ENSG00000250056	78.3813	5.17221	1.36488	3.7895	0.000150949	0.00799296
TSHR	ENSG00000165409	102.782	5.03784	1.32982	3.78836	0.000151644	0.00801533
MYCNOS	ENSG00000233718	62.5782	5.56637	1.46982	3.78711	0.000152407	0.00804125
CD1A	ENSG00000158477	114.142	3.72288	0.98354	3.78519	0.000153592	0.00808929
GZMK	ENSG00000113088	105.016	-5.70923	1.50941	-3.78243	0.000155305	0.00816489
NA	ENSG00000260497	23.1931	8.97361	2.37291	3.78169	0.000155764	0.00817444
LINC01273	ENSG00000231742	45.6783	6.71789	1.77714	3.78017	0.000156722	0.00818761
KCTD16	ENSG00000183775	177.923	4.03532	1.06751	3.78014	0.000156742	0.00818761
CACNA1E	ENSG00000198216	336.88	3.34552	0.885067	3.77997	0.00015685	0.00818761
USE1	ENSG00000053501	123.573	-5.14983	1.36331	-3.77745	0.000158441	0.00824
NA	ENSG00000279043	48.5844	6.38778	1.69114	3.77721	0.000158596	0.00824
BCAR1	ENSG00000050820	55.8066	6.31119	1.67104	3.77681	0.000158848	0.00824
NA	ENSG00000283217	64.0454	6.98585	1.84989	3.77635	0.000159144	0.00824
NRG3	ENSG00000185737	98.6756	5.07302	1.34343	3.77618	0.000159253	0.00824
NA	ENSG00000230379	68.7994	5.30583	1.40574	3.77441	0.000160389	0.00828423
DNAJC22	ENSG00000178401	73.7694	5.32972	1.41283	3.77238	0.000161696	0.00832472
PKNOX2-DT	ENSG00000254880	41.7857	7.59172	2.01248	3.77232	0.000161738	0.00832472
NA	ENSG00000213128	31.1998	8.08333	2.14362	3.77088	0.000162674	0.00835828
SPATA3	ENSG00000173699	110.267	4.36366	1.15766	3.76937	0.000163662	0.00839435
PLCE1-AS2	ENSG00000232913	322.974	3.68721	0.978781	3.76715	0.000165125	0.00845467
IYD	ENSG00000009765	151.093	5.08291	1.3498	3.76567	0.000166101	0.00848991
NA	ENSG00000280087	153.287	4.64589	1.23473	3.76268	0.0001681	0.00855989
OR2G1P	ENSG00000213911	76.304	5.34382	1.42028	3.76252	0.000168209	0.00855989
NA	ENSG00000279091	187.551	3.98687	1.05968	3.76232	0.000168343	0.00855989
NA	ENSG00000184617	47.0091	7.69021	2.0443	3.76178	0.000168709	0.00856373
NA	ENSG00000279204	48.2032	7.39065	1.96599	3.75925	0.000170427	0.00862902
GOLGA7B-DT	ENSG00000227356	57.8666	5.09515	1.35556	3.7587	0.000170796	0.00862902
GALR1	ENSG00000166573	141.452	4.10837	1.09335	3.7576	0.000171552	0.00862902
P2RX6	ENSG00000099957	97.2865	5.24191	1.39504	3.75754	0.00017159	0.00862902
NA	ENSG00000220157	49.0997	6.46903	1.72185	3.75703	0.000171945	0.00862902
NA	ENSG00000250704	37.8995	6.66369	1.77384	3.75664	0.000172212	0.00862902
KIR3DL3	ENSG00000242019	226.203	3.59837	0.957878	3.75661	0.000172234	0.00862902
SERTM1	ENSG00000180440	41.9624	6.38868	1.70072	3.75645	0.00017234	0.00862902
DNAH10	ENSG00000197653	775.056	3.3066	0.880356	3.75598	0.000172664	0.00863056
LOC105376731	ENSG00000260660	165.528	3.56449	0.94926	3.75502	0.000173325	0.00864471
RLIMP3	ENSG00000259388	96.0894	3.85827	1.02758	3.75472	0.000173534	0.00864471
CELA2B	ENSG00000215704	88.8086	5.14649	1.37162	3.75212	0.000175349	0.00872035
MPP4	ENSG00000082126	70.0579	5.6718	1.5125	3.74996	0.000176864	0.00878089
NA	ENSG00000252840	32.0753	8.48082	2.26217	3.74898	0.000177558	0.00879241
MXRA5	ENSG00000101825	64.7725	5.78073	1.54208	3.74865	0.000177787	0.00879241
NA	ENSG00000260793	306.195	-3.32745	0.887707	-3.74836	0.000177992	0.00879241
LOC101927636	ENSG00000251600	537.795	3.36659	0.898667	3.74621	0.000179528	0.00885342
NA	ENSG00000265775	36.2816	7.59686	2.02831	3.74541	0.000180099	0.0088667
PLA2G4D	ENSG00000159337	77.5166	6.45734	1.72459	3.74428	0.000180909	0.00889172
ACTL6B	ENSG00000077080	188.926	3.5609	0.951175	3.74369	0.000181341	0.0088981
NA	ENSG00000225742	410.517	3.5478	0.947807	3.74316	0.000181718	0.00890177
ZNF250	ENSG00000196150	131.178	-4.99569	1.33481	-3.74262	0.000182108	0.00890606
LOC101927533	ENSG00000204929	223.128	3.85272	1.02961	3.74194	0.000182607	0.00891566
HHIPL1	ENSG00000182218	118.478	3.84237	1.02743	3.73978	0.000184184	0.00897776
RPA4	ENSG00000204086	99.6045	3.99708	1.06893	3.73932	0.000184515	0.00897864
DMKN	ENSG00000161249	186.382	4.11925	1.10177	3.73876	0.00018493	0.00897864
OR6X1	ENSG00000221931	50.5839	6.06084	1.62119	3.73851	0.000185117	0.00897864
ADH1B	ENSG00000196616	136.407	4.18317	1.1193	3.73732	0.000185996	0.00900641
OR2M7	ENSG00000177186	39.7312	6.81457	1.82431	3.73542	0.000187399	0.00905944
TMEM160	ENSG00000130748	43.3018	6.11599	1.63767	3.73456	0.000188045	0.0090758
NA	ENSG00000287003	69.2907	6.55643	1.75599	3.73376	0.000188641	0.00908967
UNC80	ENSG00000144406	288.882	3.0256	0.810479	3.7331	0.000189137	0.00909867
NA	ENSG00000285906	144.321	4.30463	1.15377	3.73091	0.000190787	0.00916307
GBP1	ENSG00000117228	501.139	-3.44901	0.925163	-3.72801	0.000193001	0.00924637
IGHV3-50	ENSG00000253241	43.9608	7.04505	1.88986	3.72781	0.00019315	0.00924637
NA	ENSG00000205044	39.8066	7.14835	1.91958	3.72391	0.000196158	0.00937516
VANGL2	ENSG00000162738	157.592	3.41152	0.916303	3.72313	0.000196765	0.00938892
HNRNPA3P3	ENSG00000214653	199.113	3.66854	0.985493	3.72255	0.000197225	0.00939562
MTCYBP17	ENSG00000249247	76.1608	5.95614	1.60085	3.7206	0.000198748	0.0094529
KCNK5	ENSG00000164626	64.8099	5.83613	1.56883	3.72006	0.000199173	0.00945784
NOVA1	ENSG00000139910	173.629	3.79881	1.02152	3.71877	0.000200195	0.00949105
LOC112268176	ENSG00000261090	64.4638	4.87384	1.31127	3.71688	0.0002017	0.00954704
HNRNPA3P10	ENSG00000257851	385.064	3.40357	0.915853	3.71629	0.000202171	0.00955398
TRIAP1	ENSG00000170855	81.2458	-5.42538	1.4607	-3.71423	0.000203826	0.00961672
MTND1P8	ENSG00000263177	82.8706	4.17782	1.12522	3.71288	0.000204913	0.00965257
NDP-AS1	ENSG00000236276	82.021	4.1386	1.11487	3.71217	0.000205493	0.00966439
NA	ENSG00000231881	423.037	3.11851	0.840401	3.71074	0.000206654	0.00969755
NA	ENSG00000258807	51.0354	6.95302	1.87388	3.71049	0.000206857	0.00969755
JAG1	ENSG00000101384	778.995	3.58366	0.966213	3.70897	0.000208101	0.00973794
MTCO1P54	ENSG00000233311	86.7323	5.25198	1.41615	3.70864	0.00020838	0.00973794
AMY1A	ENSG00000237763	38.7139	6.3789	1.72054	3.7075	0.000209318	0.00976629
LOC105375861	ENSG00000254775	68.4587	5.93514	1.60121	3.70667	0.000210004	0.0097718
OR52E5	ENSG00000277932	102.186	5.68709	1.53433	3.70655	0.0002101	0.0097718
OR14J1	ENSG00000204695	98.3202	3.93008	1.06053	3.70578	0.000210738	0.00977802
CCDC163	ENSG00000280670	28.4989	-8.21991	2.21824	-3.70559	0.000210898	0.00977802
LINC01876	ENSG00000226383	238.161	4.0891	1.10387	3.70433	0.000211951	0.00979749
NA	ENSG00000233363	100.804	4.59826	1.24145	3.70394	0.000212279	0.00979749
FIBCD1	ENSG00000130720	438.227	10.146	2.73929	3.70389	0.000212316	0.00979749
NA	ENSG00000230067	59.783	5.97201	1.61387	3.70043	0.000215231	0.00991646
LINC02048	ENSG00000228271	105.215	5.01788	1.35647	3.69921	0.000216268	0.00993728
NA	ENSG00000224471	61.5574	5.09469	1.37728	3.69911	0.000216358	0.00993728
NA	ENSG00000236692	123.769	4.13682	1.11898	3.69695	0.000218202	0.0100064
LINC01133	ENSG00000224259	56.214	6.4563	1.74687	3.69592	0.000219094	0.0100316
NA	ENSG00000251460	53.0628	7.07467	1.91573	3.69293	0.000221686	0.0101346
DENND2A	ENSG00000146966	70.1139	4.55693	1.23421	3.6922	0.000222326	0.0101481
ZBTB47	ENSG00000114853	132.966	-5.70499	1.54543	-3.69151	0.000222924	0.0101596
NA	ENSG00000249001	105.031	4.98809	1.35188	3.68973	0.00022449	0.0102152
MTND2P13	ENSG00000263914	111.12	3.85415	1.04586	3.68514	0.000228575	0.010385
NA	ENSG00000265194	106.326	-3.82509	1.03871	-3.68255	0.000230912	0.010475
LOC101927495	ENSG00000250230	59.1327	6.12934	1.66474	3.68185	0.000231544	0.0104875
ACTN2	ENSG00000077522	153.805	3.88133	1.05435	3.68126	0.00023208	0.0104957
HOXB8	ENSG00000120068	35.9321	7.76398	2.10955	3.68039	0.000232876	0.0105155
KRT10-AS1	ENSG00000167920	82.4888	4.56953	1.24188	3.67951	0.000233679	0.0105212
LOC100128803	ENSG00000250020	30.5158	9.18235	2.49556	3.67947	0.000233716	0.0105212
SRCIN1	ENSG00000277363	221.604	3.73501	1.01537	3.67845	0.000234652	0.0105471
NA	ENSG00000244128	123.838	4.47091	1.2157	3.67763	0.000235413	0.0105652
LINC00927	ENSG00000259361	106.702	4.1029	1.11599	3.67646	0.000236491	0.0105854
CYP4A27P	ENSG00000261593	47.2918	7.01593	1.90839	3.67636	0.000236582	0.0105854
MTATP6P17	ENSG00000235433	161.934	3.37851	0.919479	3.67437	0.000238433	0.010652
EIF4EBP1	ENSG00000187840	194.615	4.65496	1.26701	3.67397	0.000238815	0.010653
CSTL1	ENSG00000125823	72.0813	5.25609	1.43163	3.67139	0.000241231	0.0107445
NA	ENSG00000283128	201.732	4.65505	1.26991	3.66564	0.000246721	0.0109573
NA	ENSG00000233824	52.7796	5.50923	1.50299	3.66552	0.000246835	0.0109573
SPRY4-AS1	ENSG00000231185	81.9758	4.74344	1.29418	3.66522	0.000247126	0.0109573
NA	ENSG00000227790	48.7019	6.45872	1.76279	3.66392	0.000248385	0.0109965
LINC01907	ENSG00000226125	127.102	4.10133	1.11953	3.66343	0.000248859	0.011001
DNMT3B	ENSG00000088305	115.863	3.68368	1.00604	3.66157	0.000250674	0.0110646
NA	ENSG00000230820	35.4918	6.757	1.846	3.66035	0.000251876	0.011101
NA	ENSG00000223479	35.7311	7.77953	2.12621	3.65887	0.00025333	0.0111484
NA	ENSG00000254160	110.45	4.19236	1.14624	3.65748	0.000254705	0.0111922
NA	ENSG00000253235	88.362	5.76046	1.57542	3.65646	0.000255717	0.0112069
TRBV7-1	ENSG00000211707	43.7066	6.22775	1.70326	3.65638	0.000255801	0.0112069
NA	ENSG00000226825	56.1021	6.01642	1.64564	3.65597	0.000256213	0.0112079
PNPLA5	ENSG00000100341	75.7306	6.223	1.70232	3.6556	0.000256585	0.0112079
KRT4	ENSG00000170477	100.191	5.98325	1.63746	3.65399	0.000258195	0.0112615
CACNA1G	ENSG00000006283	100.769	5.44448	1.49059	3.65257	0.000259626	0.0113072
BPIFA3	ENSG00000131059	135.041	4.19586	1.14936	3.65061	0.000261621	0.0113772
CAPN6	ENSG00000077274	426.924	3.10366	0.850363	3.6498	0.000262443	0.0113962
DLGAP3	ENSG00000116544	66.7692	4.64784	1.27533	3.64443	0.000267983	0.0116152
LSP1P5	ENSG00000143429	124.455	5.09475	1.39807	3.64413	0.0002683	0.0116152
LINC00520	ENSG00000258791	49.7896	-6.44592	1.76902	-3.64377	0.00026867	0.0116152
LINC02292	ENSG00000258630	44.1632	6.08342	1.6711	3.64036	0.000272254	0.0117508
ERICH3	ENSG00000178965	505.381	3.74535	1.02893	3.64003	0.000272607	0.0117508
LOC105372412	ENSG00000283525	42.5331	5.9999	1.64889	3.63876	0.00027395	0.0117662
BEAN1	ENSG00000166546	112.852	5.12863	1.40963	3.63828	0.000274465	0.0117662
DNM1	ENSG00000106976	222.94	3.13751	0.862368	3.63825	0.000274496	0.0117662
NA	ENSG00000240521	37.2155	6.60323	1.81498	3.63819	0.000274562	0.0117662
LOC100419293	ENSG00000257738	35.6902	6.85832	1.88529	3.6378	0.000274972	0.0117667
OR8U3	ENSG00000279961	50.892	7.02023	1.9329	3.63196	0.000281278	0.012019
SEPTIN10	ENSG00000186522	222.061	3.47647	0.957707	3.62999	0.000283433	0.0120904
ABCA4	ENSG00000198691	204.245	4.29507	1.18332	3.62968	0.00028377	0.0120904
POLD1	ENSG00000062822	80.8893	-5.21748	1.43859	-3.6268	0.000286959	0.0122086
SPINT1	ENSG00000166145	65.616	-5.68529	1.56844	-3.6248	0.000289186	0.0122856
LIPE	ENSG00000079435	101.851	-4.90007	1.35239	-3.62325	0.000290921	0.0123264
RMST	ENSG00000255794	88.1232	4.09085	1.12907	3.6232	0.000290984	0.0123264
STRA8	ENSG00000146857	68.1157	4.57382	1.26283	3.62189	0.000292457	0.012371
NA	ENSG00000279853	77.9772	5.39672	1.49056	3.62059	0.000293929	0.0124154
NA	ENSG00000266088	56.498	4.77024	1.31816	3.61886	0.000295907	0.0124811
ACMSD	ENSG00000153086	118.8	3.98842	1.1024	3.61794	0.000296958	0.0125075
NA	ENSG00000287893	55.4745	5.40801	1.49542	3.61637	0.00029876	0.0125246
NA	ENSG00000287520	51.1665	6.86116	1.89735	3.61618	0.000298984	0.0125246
CMKLR1	ENSG00000174600	276.854	3.08217	0.85233	3.61616	0.000299001	0.0125246
NA	ENSG00000249684	76.2517	-5.28346	1.46109	-3.61611	0.000299067	0.0125246
PCDH17	ENSG00000118946	39.5181	6.05525	1.67471	3.61571	0.000299524	0.012526
SCD5	ENSG00000145284	107.339	3.53452	0.977896	3.61441	0.000301031	0.0125711
NA	ENSG00000237845	67.2474	4.39179	1.21525	3.61389	0.000301632	0.0125722
PWWP3A	ENSG00000160953	81.6985	-5.27468	1.45965	-3.61366	0.000301909	0.0125722
NA	ENSG00000233821	61.1382	4.90316	1.35707	3.61305	0.000302615	0.0125837
IGHV3-22	ENSG00000253957	20.5056	8.62796	2.38919	3.61125	0.000304722	0.0126345
NA	ENSG00000229557	41.6121	7.04314	1.95072	3.61054	0.000305565	0.0126345
NA	ENSG00000228051	48.4609	7.28629	2.01809	3.61049	0.000305624	0.0126345
FAM81A	ENSG00000157470	64.9819	4.54974	1.26025	3.61019	0.000305974	0.0126345
PRSS3P1	ENSG00000250591	48.6871	5.9221	1.64039	3.61018	0.000305981	0.0126345
NA	ENSG00000226239	155.495	4.23658	1.1737	3.60958	0.000306693	0.0126462
OR7G3	ENSG00000170920	33.8758	6.8347	1.895	3.6067	0.00031012	0.0127696
NA	ENSG00000286232	65.9248	5.79668	1.60752	3.60598	0.000310972	0.0127716
NA	ENSG00000273702	74.2019	-5.46045	1.5143	-3.60593	0.000311037	0.0127716
NA	ENSG00000234556	55.9216	5.73775	1.59196	3.6042	0.000313117	0.0128188
DLGAP2	ENSG00000198010	137.176	4.10536	1.1391	3.60402	0.000313328	0.0128188
NA	ENSG00000237153	132.201	4.31294	1.19674	3.60389	0.000313492	0.0128188
NA	ENSG00000236445	99.8836	4.82145	1.33822	3.60289	0.000314696	0.0128502
FAM189B	ENSG00000160767	263.941	2.95897	0.821491	3.60195	0.000315834	0.0128788
PKN1	ENSG00000123143	222.304	-3.46847	0.963154	-3.60116	0.000316803	0.0129004
ZNF500	ENSG00000103199	77.4813	-5.46206	1.51706	-3.60043	0.000317693	0.0129188
NA	ENSG00000286645	68.4839	5.58593	1.55174	3.59979	0.000318469	0.0129325
GAD2	ENSG00000136750	121.702	3.79232	1.05409	3.59772	0.000321021	0.013008
RNU6-488P	ENSG00000251727	20.3724	8.81851	2.45161	3.59702	0.000321881	0.013008
CD34	ENSG00000174059	609.383	2.96703	0.824904	3.59682	0.000322131	0.013008
NA	ENSG00000228247	27.4474	7.21108	2.0049	3.59673	0.000322241	0.013008
NA	ENSG00000273659	31.2518	7.62378	2.11979	3.59648	0.000322546	0.013008
NA	ENSG00000286819	136.311	5.81644	1.61741	3.59614	0.00032298	0.013008
OR52E2	ENSG00000176787	128.255	4.65681	1.29533	3.59508	0.000324288	0.0130429
NA	ENSG00000231691	34.7063	6.78884	1.88866	3.59453	0.000324975	0.0130526
NA	ENSG00000236665	52.2292	6.20475	1.72688	3.59305	0.000326834	0.0131094
C17orf78	ENSG00000278505	44.6174	5.6445	1.57114	3.59262	0.000327367	0.0131129
GABRR2	ENSG00000111886	159.882	3.71266	1.03408	3.59029	0.000330307	0.0132127
KIF12	ENSG00000136883	41.1568	6.21696	1.73187	3.58975	0.000330997	0.0132134
NA	ENSG00000253784	37.4361	7.25159	2.02018	3.58957	0.000331221	0.0132134
NA	ENSG00000250543	72.1359	6.74831	1.88276	3.58426	0.000338029	0.0134609
VWA3B	ENSG00000168658	210.424	3.72192	1.03848	3.58402	0.000338341	0.0134609
NA	ENSG00000249494	71.7357	4.69174	1.30961	3.58256	0.000340246	0.0135185
P3H3	ENSG00000110811	416.478	4.05301	1.13201	3.58036	0.000343121	0.0136143
NA	ENSG00000223859	47.7542	6.73533	1.88206	3.57871	0.000345294	0.013681
LOC100421387	ENSG00000229110	45.5226	5.8011	1.62115	3.57838	0.00034573	0.013681
NA	ENSG00000249159	35.1441	6.91654	1.93338	3.57743	0.000346984	0.0137122
NA	ENSG00000218676	46.3251	5.02303	1.40435	3.57678	0.000347856	0.0137282
LINC01847	ENSG00000253311	93.3554	4.72698	1.32188	3.57595	0.00034896	0.0137533
RNF152	ENSG00000176641	183.3	3.09036	0.864293	3.57559	0.000349435	0.0137536
LRRC53	ENSG00000162621	59.0831	5.38147	1.50532	3.57498	0.00035026	0.0137677
ASTN1	ENSG00000152092	145.777	3.56038	0.996343	3.57345	0.000352314	0.01383
MOCOS	ENSG00000075643	44.931	7.23189	2.02479	3.57168	0.0003547	0.0138932
LINC00355	ENSG00000227674	42.9997	5.96603	1.67043	3.57155	0.000354869	0.0138932
ZDHHC7	ENSG00000153786	363.263	-4.01164	1.12351	-3.57062	0.000356143	0.0139246
HNRNPCP9	ENSG00000232048	36.5241	7.45643	2.08857	3.57012	0.000356824	0.0139327
NA	ENSG00000274184	72.8655	4.80461	1.34659	3.56798	0.000359742	0.0140062
NGF	ENSG00000134259	52.4365	7.053	1.97684	3.56782	0.000359958	0.0140062
HEPHL1	ENSG00000181333	213.793	3.42241	0.959337	3.56748	0.00036043	0.0140062
LINC01693	ENSG00000227764	36.2172	6.20954	1.74066	3.56735	0.000360609	0.0140062
GUCY2GP	ENSG00000243316	102.619	4.07346	1.14288	3.5642	0.000364966	0.0141567
SLC6A7	ENSG00000011083	152.472	4.3312	1.21547	3.56339	0.000366093	0.0141575
NA	ENSG00000249490	109.338	5.57131	1.56356	3.56322	0.000366338	0.0141575
DLK1	ENSG00000185559	242.608	3.65199	1.02502	3.56285	0.000366846	0.0141575
LINC01968	ENSG00000237222	178.835	3.95782	1.11087	3.56281	0.000366908	0.0141575
NA	ENSG00000227738	28.363	8.60504	2.41561	3.56226	0.000367674	0.0141685
DRAIC	ENSG00000245750	556.469	3.14338	0.882652	3.56129	0.00036904	0.0142025
PKHD1	ENSG00000170927	229.19	3.23478	0.908552	3.56037	0.000370333	0.0142336
PKD2L1	ENSG00000107593	198.774	3.05867	0.859562	3.55841	0.000373108	0.0143216
NA	ENSG00000235892	153.466	5.20079	1.4618	3.55781	0.000373959	0.0143356
GDF7	ENSG00000143869	69.036	-4.42607	1.24434	-3.55695	0.000375184	0.0143575
NA	ENSG00000258162	81.726	4.47814	1.25906	3.55673	0.000375507	0.0143575
LIMCH1	ENSG00000064042	158.639	3.375	0.949001	3.55637	0.000376013	0.0143582
NA	ENSG00000258580	147.322	4.09385	1.15129	3.55588	0.000376712	0.0143663
CNMD	ENSG00000136110	81.0642	4.504	1.26687	3.55522	0.000377657	0.0143837
AP4M1	ENSG00000221838	201.028	3.45179	0.971204	3.55413	0.000379231	0.014425
LINC01122	ENSG00000233723	196.741	3.32127	0.934906	3.55251	0.000381572	0.0144829
SERPINB12	ENSG00000166634	54.3908	7.02166	1.9766	3.5524	0.000381738	0.0144829
SEMA3A	ENSG00000075213	151.369	3.24127	0.912985	3.55019	0.000384953	0.0145848
LINC00486	ENSG00000236854	113.541	4.05438	1.14212	3.54988	0.000385413	0.0145848
NA	ENSG00000254182	42.3268	6.47773	1.82528	3.54891	0.000386833	0.0146197
CDC23	ENSG00000094880	146.487	-3.514	0.990422	-3.54798	0.000388195	0.0146524
NA	ENSG00000232618	116.326	-3.56757	1.00625	-3.54543	0.000391978	0.0147762
MTCO3P40	ENSG00000228046	38.7846	6.91073	1.95118	3.54183	0.000397368	0.0149602
NA	ENSG00000258108	55.3343	5.18969	1.46547	3.54133	0.000398119	0.0149694
PRIM2BP	ENSG00000283453	45.6585	5.81219	1.64185	3.54002	0.0004001	0.0149997
LINC02102	ENSG00000248677	53.0664	5.42723	1.53326	3.53967	0.000400629	0.0149997
RPS15AP31	ENSG00000238149	126.989	-4.96446	1.40255	-3.53961	0.000400724	0.0149997
EPB41L1	ENSG00000088367	393.168	3.06061	0.864713	3.53945	0.000400964	0.0149997
CARD10	ENSG00000100065	137.731	4.48624	1.26808	3.53783	0.000403428	0.0150572
OR2A12	ENSG00000221858	82.2138	4.3763	1.23702	3.53777	0.000403522	0.0150572
CDH12	ENSG00000154162	108.739	4.32568	1.22285	3.53736	0.000404147	0.0150614
GTF2H1	ENSG00000110768	293.959	-2.95496	0.835726	-3.53581	0.000406531	0.0151311
OR4N2	ENSG00000176294	83.8111	4.08338	1.15512	3.53502	0.000407745	0.0151571
ZPLD1	ENSG00000170044	97.5697	4.2519	1.20306	3.53422	0.000408978	0.0151654
LINC00221	ENSG00000270816	72.6107	5.58339	1.57981	3.53421	0.000409	0.0151654
REM1	ENSG00000088320	53.9114	5.62986	1.59321	3.53366	0.000409849	0.0151778
CACNG5	ENSG00000075429	121.512	4.02851	1.1403	3.53286	0.000411093	0.0152048
NKX1-2	ENSG00000229544	35.5197	7.22462	2.04564	3.53172	0.000412874	0.0152515
OR1J2	ENSG00000197233	47.6685	5.51461	1.56182	3.53088	0.000414175	0.0152803
ABCC6P2	ENSG00000255277	44.7094	6.92718	1.9624	3.52995	0.000415642	0.0152978
ANKS1B	ENSG00000185046	206.917	3.18211	0.901469	3.52992	0.000415688	0.0152978
NA	ENSG00000251391	55.0575	5.63308	1.59663	3.5281	0.000418556	0.0153617
NA	ENSG00000286363	40.6841	6.36511	1.80416	3.52802	0.000418674	0.0153617
LINC00297	ENSG00000224329	34.6571	7.01315	1.98795	3.52783	0.000418988	0.0153617
ENDOU	ENSG00000111405	41.8547	7.20898	2.04367	3.52747	0.000419547	0.015363
KCNJ6	ENSG00000157542	239.688	2.9933	0.848653	3.52712	0.000420111	0.0153646
LINC02289	ENSG00000258819	78.5222	4.96373	1.40777	3.52596	0.000421945	0.0154125
HMGB1P12	ENSG00000223904	28.1452	8.27393	2.34714	3.52511	0.000423307	0.0154431
NA	ENSG00000254186	102.05	3.62498	1.02875	3.52367	0.00042562	0.0155083
COL15A1	ENSG00000204291	128.61	3.97637	1.12869	3.52298	0.000426718	0.0155103
GLRA2	ENSG00000101958	108.06	4.3225	1.22695	3.52298	0.000426729	0.0155103
LOC105379109	ENSG00000251574	51.02	5.59016	1.58712	3.5222	0.000427981	0.0155366
FKRP	ENSG00000181027	102.514	-4.20906	1.19537	-3.52114	0.000429701	0.0155798
NA	ENSG00000285694	59.2773	6.78927	1.92842	3.52063	0.000430518	0.0155903
LINC00706	ENSG00000281186	64.1124	5.80943	1.65081	3.51914	0.000432954	0.0156592
NA	ENSG00000279973	53.1568	5.82328	1.65584	3.51682	0.000436751	0.0157772
NA	ENSG00000243179	84.0759	-4.91728	1.39859	-3.51589	0.000438288	0.0158093
LOC100996384	ENSG00000228367	32.1204	7.38116	2.09953	3.51563	0.000438716	0.0158093
NA	ENSG00000243939	40.5323	6.34839	1.80624	3.5147	0.000440244	0.015845
CACNA1D	ENSG00000157388	385.181	2.8079	0.7992	3.51338	0.000442437	0.0159045
NXPE2P1	ENSG00000255982	56.3194	4.52502	1.28818	3.51274	0.000443518	0.0159096
VPS4A	ENSG00000132612	117.4	-3.86581	1.10054	-3.51265	0.000443661	0.0159096
NKAIN1	ENSG00000084628	43.6383	-7.13976	2.03349	-3.51108	0.000446286	0.0159743
CUEDC1	ENSG00000180891	169.924	3.27077	0.931598	3.51093	0.000446549	0.0159743
LINC02702	ENSG00000237937	43.2587	6.81985	1.94319	3.50962	0.000448749	0.0160244
LINC01914	ENSG00000234362	270.486	3.04671	0.868144	3.50945	0.000449038	0.0160244
CATSPER3	ENSG00000152705	41.5604	5.84159	1.66512	3.50821	0.00045114	0.0160799
NA	ENSG00000283579	46.8485	4.76833	1.3596	3.50715	0.000452933	0.0161132
NA	ENSG00000223660	33.4217	6.64255	1.89408	3.50701	0.000453168	0.0161132
NA	ENSG00000234962	119.179	4.57177	1.30397	3.50605	0.000454807	0.016152
NA	ENSG00000259786	43.1768	5.87331	1.67538	3.50566	0.000455484	0.0161565
CNTNAP3B	ENSG00000154529	101.154	3.63589	1.03764	3.504	0.000458317	0.0162374
LINC01858	ENSG00000261615	34.5525	6.52633	1.86304	3.50306	0.000459942	0.0162754
RAB3C	ENSG00000152932	108.745	3.94095	1.12536	3.50196	0.000461853	0.0163234
INO80E	ENSG00000169592	158.72	3.44033	0.982524	3.50152	0.000462605	0.0163304
MTND2P18	ENSG00000234939	71.2296	4.61994	1.3196	3.50102	0.000463473	0.0163414
NA	ENSG00000217680	31.0431	7.63729	2.18199	3.50015	0.00046499	0.0163512
NA	ENSG00000240499	49.3285	5.73404	1.63831	3.49998	0.000465291	0.0163512
NA	ENSG00000280445	113.154	5.99337	1.71244	3.49991	0.000465415	0.0163512
NA	ENSG00000234680	40.3812	6.2477	1.78541	3.49931	0.000466466	0.0163686
ARPIN	ENSG00000242498	251.194	2.81191	0.804235	3.49637	0.000471629	0.01653
ESRG	ENSG00000265992	365.24	3.17849	0.909199	3.49593	0.000472421	0.0165381
TMEM270	ENSG00000175877	57.293	4.58832	1.31304	3.49443	0.000475075	0.0166113
NA	ENSG00000232783	64.2977	5.69913	1.6319	3.49233	0.000478833	0.0167228
ZNF251	ENSG00000198169	160.558	-3.41665	0.978706	-3.49099	0.000481235	0.0167868
SLC52A1	ENSG00000132517	29.2472	-7.81563	2.23949	-3.48991	0.00048318	0.0168347
LOC105375266	ENSG00000230680	18.8997	8.70764	2.49554	3.48928	0.00048432	0.0168352
NA	ENSG00000227896	94.1974	3.73619	1.07079	3.48917	0.00048452	0.0168352
RGS8	ENSG00000135824	56.223	6.07406	1.74094	3.48896	0.000484911	0.0168352
PAQR5	ENSG00000137819	47.2885	5.56983	1.59766	3.48624	0.000489856	0.0169869
RN7SL156P	ENSG00000242509	32.6923	7.28024	2.08863	3.48565	0.000490938	0.0169914
DYNLL2-DT	ENSG00000266290	133.005	3.30048	0.946906	3.48554	0.00049114	0.0169914
SNTN	ENSG00000188817	67.4897	4.90039	1.40643	3.48429	0.000493446	0.0170511
NA	ENSG00000254042	143.047	4.54139	1.30426	3.48196	0.000497753	0.0171698
GOLGA6L7	ENSG00000261649	181.37	4.30702	1.23701	3.4818	0.000498047	0.0171698
KCNU1	ENSG00000215262	97.0237	3.95104	1.13605	3.47787	0.000505422	0.0173936
NA	ENSG00000286730	114.601	3.88816	1.11802	3.47771	0.000505721	0.0173936
NA	ENSG00000241947	52.491	6.04765	1.73932	3.47701	0.000507034	0.0174184
NA	ENSG00000227262	94.2852	5.6329	1.6203	3.47646	0.000508074	0.0174254
NA	ENSG00000287017	29.7613	6.58475	1.89434	3.47602	0.00050892	0.0174254
NA	ENSG00000279786	55.7744	6.4056	1.84282	3.47597	0.000509014	0.0174254
RRH	ENSG00000180245	193.511	3.25736	0.937701	3.47378	0.000513186	0.0175382
LINC01013	ENSG00000228495	75.5105	4.13234	1.18964	3.47361	0.000513498	0.0175382
DNAH12	ENSG00000174844	230.554	3.28417	0.945932	3.47188	0.00051682	0.0176312
GHRH	ENSG00000118702	61.4394	4.50945	1.2994	3.47041	0.00051966	0.0177041
PDE1B	ENSG00000123360	752.757	2.46008	0.708927	3.47015	0.000520161	0.0177041
LOC100507403	ENSG00000253123	47.1764	6.23643	1.79745	3.46961	0.000521216	0.0177123
EIF4E1B	ENSG00000175766	68.2799	-6.82243	1.96645	-3.46941	0.000521603	0.0177123
NA	ENSG00000248990	71.4223	6.00467	1.73093	3.46904	0.000522331	0.0177165
PGM5-AS1	ENSG00000224958	176.852	3.74339	1.0798	3.46676	0.000526769	0.0178465
GATA1	ENSG00000102145	95.0519	4.81689	1.39052	3.46409	0.000532025	0.0180038
LINC01535	ENSG00000226686	119.41	4.31794	1.24661	3.46375	0.00053271	0.0180063
ZBTB39	ENSG00000166860	224.843	-3.74428	1.08143	-3.46236	0.000535468	0.0180605
NA	ENSG00000280063	171.637	-4.6197	1.33428	-3.46232	0.000535539	0.0180605
NA	ENSG00000279881	81.1683	5.60693	1.61964	3.46184	0.000536492	0.0180719
EPB41L4A	ENSG00000129595	207.583	2.87737	0.831275	3.46139	0.000537394	0.0180816
NA	ENSG00000231878	48.537	6.22452	1.79869	3.46058	0.000539019	0.0181156
ZBTB11-AS1	ENSG00000256628	137.023	-4.28875	1.23973	-3.45942	0.000541333	0.0181726
TTC23L	ENSG00000205838	186.5	3.31022	0.957159	3.45838	0.000543435	0.0182112
LOC105377924	ENSG00000282408	32.6822	6.63388	1.91828	3.45824	0.000543722	0.0182112
NA	ENSG00000258769	23.7854	-7.99502	2.31208	-3.45793	0.000544339	0.0182112
NA	ENSG00000255234	420.677	3.22432	0.932707	3.45695	0.000546325	0.0182454
COL12A1	ENSG00000111799	243.217	3.46668	1.00285	3.45682	0.000546599	0.0182454
TSPAN12	ENSG00000106025	41.4484	5.75508	1.66648	3.45344	0.000553476	0.0184447
NA	ENSG00000287799	45.2232	5.54013	1.60431	3.45327	0.000553824	0.0184447
NA	ENSG00000279676	179.182	3.45337	1.00051	3.45159	0.000557291	0.0185378
CST4	ENSG00000101441	131.277	5.47419	1.58612	3.45131	0.000557877	0.0185378
NA	ENSG00000251279	56.5668	5.45264	1.58014	3.45073	0.000559067	0.0185563
NA	ENSG00000259320	44.0689	7.02636	2.03666	3.44995	0.000560695	0.0185894
PALMD	ENSG00000099260	92.1889	4.56443	1.32333	3.44921	0.000562221	0.0186191
C18orf15	ENSG00000279020	66.6823	4.09386	1.18725	3.44818	0.000564372	0.0186609
NA	ENSG00000235316	71.8478	-5.25911	1.52526	-3.448	0.000564753	0.0186609
ULBP1	ENSG00000111981	49.6307	4.74762	1.37741	3.44676	0.000567342	0.0187255
FICD	ENSG00000198855	127.81	-4.26965	1.23898	-3.44611	0.000568714	0.018734
NA	ENSG00000279570	97.6529	-5.08568	1.47581	-3.44604	0.000568872	0.018734
PPP1R9A	ENSG00000158528	80.0352	5.50872	1.5989	3.44532	0.00057038	0.0187626
CCDC152	ENSG00000198865	59.4495	-4.44634	1.29096	-3.44421	0.00057273	0.0187878
NA	ENSG00000237804	55.1025	4.48303	1.30167	3.44406	0.000573041	0.0187878
SLC26A5	ENSG00000170615	111.395	4.2502	1.23407	3.44405	0.000573061	0.0187878
NA	ENSG00000277287	66.7572	5.66571	1.64633	3.44141	0.000578684	0.0189511
FBXO32	ENSG00000156804	582.008	-3.16638	0.920625	-3.43938	0.000583055	0.0190593
RIBC2	ENSG00000128408	25.031	-7.81448	2.27213	-3.43927	0.000583281	0.0190593
NA	ENSG00000287569	84.6492	4.83598	1.40641	3.43853	0.000584878	0.0190902
GCDH	ENSG00000105607	82.6469	-4.83636	1.40756	-3.43598	0.000590409	0.0192494
NA	ENSG00000237423	39.4322	6.47958	1.88623	3.4352	0.000592127	0.0192841
NA	ENSG00000270871	75.7818	-5.31904	1.54881	-3.43427	0.000594144	0.0193284
NA	ENSG00000236459	64.5752	6.32467	1.84203	3.43353	0.000595786	0.0193604
LINC00836	ENSG00000280809	125.787	3.71127	1.0812	3.43255	0.000597936	0.0194005
MTRNR2L13	ENSG00000270394	26.8628	7.63134	2.22354	3.43207	0.000598993	0.0194005
SNHG26	ENSG00000228649	88.9642	-4.99029	1.45402	-3.43207	0.000598997	0.0194005
NA	ENSG00000260680	66.1828	5.21409	1.5198	3.43077	0.000601872	0.0194722
NA	ENSG00000233928	74.3418	4.6619	1.35906	3.43023	0.000603072	0.0194896
RANBP6	ENSG00000137040	252.341	-2.8721	0.837634	-3.42882	0.000606215	0.0195604
NA	ENSG00000279138	39.3945	-7.1116	2.07417	-3.42865	0.00060659	0.0195604
RPL29P2	ENSG00000240480	62.4275	6.05549	1.76652	3.42792	0.000608224	0.0195916
HSD3B1	ENSG00000203857	94.8309	5.24477	1.53036	3.42716	0.000609928	0.0196118
SLC12A5	ENSG00000124140	306.442	2.94229	0.858642	3.42668	0.000611019	0.0196118
TACC2	ENSG00000138162	292.997	3.54429	1.03442	3.42635	0.000611762	0.0196118
MIR548AI	ENSG00000265226	26.844	7.44813	2.17385	3.42623	0.000612023	0.0196118
PNPLA6	ENSG00000032444	170.189	-3.36745	0.982864	-3.42616	0.00061218	0.0196118
SCART1	ENSG00000214279	77.2833	-3.96073	1.15627	-3.42545	0.000613777	0.019632
NA	ENSG00000261208	86.7556	-5.00189	1.46028	-3.42529	0.000614147	0.019632
HES3	ENSG00000173673	28.6937	7.44036	2.17293	3.42411	0.00061682	0.0196961
SIRPG-AS1	ENSG00000237914	87.0238	-4.83275	1.41225	-3.42202	0.000621588	0.0198269
RAB6C-AS1	ENSG00000225449	58.1967	6.70143	1.95865	3.42146	0.000622862	0.019846
MIR135B	ENSG00000199059	29.8989	7.33435	2.14467	3.41981	0.000626646	0.019945
TNC	ENSG00000041982	179.75	2.98557	0.873302	3.41872	0.000629169	0.0200036
NA	ENSG00000237234	98.3423	4.18265	1.22412	3.41685	0.000633502	0.0201197
OR2G3	ENSG00000177476	82.3632	5.2925	1.54923	3.41622	0.000634966	0.0201444
NA	ENSG00000278561	37.0555	6.49959	1.90285	3.41572	0.000636146	0.0201601
LINC02537	ENSG00000283215	147.934	3.58619	1.05004	3.41529	0.000637148	0.0201702
NA	ENSG00000253706	63.8211	4.46456	1.30753	3.41451	0.000638979	0.0202064
GOT2	ENSG00000125166	168.209	-3.7204	1.0898	-3.41385	0.000640525	0.0202336
CFAP410	ENSG00000160226	54.7998	-5.44924	1.59659	-3.41305	0.000642397	0.0202641
NA	ENSG00000285799	129.931	-5.56988	1.63203	-3.41285	0.000642866	0.0202641
ADAMTS16	ENSG00000145536	83.4887	4.19871	1.23048	3.41224	0.000644303	0.0202876
NA	ENSG00000286913	36.8478	7.19289	2.10865	3.41114	0.000646931	0.0203335
NA	ENSG00000223631	111.965	4.84487	1.42035	3.41105	0.00064714	0.0203335
NA	ENSG00000223650	58.2523	-4.99085	1.46328	-3.41073	0.000647895	0.0203355
NA	ENSG00000225839	96.6582	4.68655	1.37431	3.41012	0.000649349	0.0203594
SPINK6	ENSG00000178172	35.2776	6.99126	2.05103	3.40865	0.000652852	0.0204307
GLYCTK	ENSG00000168237	107.925	-4.81991	1.41405	-3.40858	0.000653011	0.0204307
NA	ENSG00000267248	45.1558	5.59112	1.64051	3.40816	0.000654033	0.020441
SMIM43	ENSG00000164112	75.5874	5.36932	1.57595	3.40704	0.000656705	0.0204833
NA	ENSG00000236473	30.4835	6.24332	1.83249	3.40701	0.00065678	0.0204833
RNA5SP311	ENSG00000238405	44.8339	5.13631	1.50784	3.40639	0.000658282	0.0204929
NA	ENSG00000261578	40.1061	6.07278	1.78281	3.40631	0.00065848	0.0204929
NA	ENSG00000276631	38.6298	6.07462	1.78406	3.40495	0.00066176	0.0205733
P4HA3	ENSG00000149380	87.4361	4.12857	1.21321	3.40302	0.000666457	0.0206974
LOC105371855	ENSG00000265702	77.7034	4.40832	1.29553	3.4027	0.000667234	0.0206997
NA	ENSG00000242759	1194.33	2.8513	0.838081	3.40217	0.000668526	0.0207029
NA	ENSG00000253584	39.2075	6.02363	1.77057	3.40208	0.000668741	0.0207029
URM1	ENSG00000167118	96.5879	-4.7845	1.40744	-3.39943	0.000675257	0.0208826
UNC5B-AS1	ENSG00000237512	57.1329	6.58004	1.93615	3.39852	0.000677522	0.0209151
PLAAT3	ENSG00000176485	101.684	-4.7715	1.40403	-3.39843	0.000677728	0.0209151
WT1	ENSG00000184937	70.7557	5.78739	1.70344	3.39748	0.000680106	0.0209665
NA	ENSG00000285996	259.754	4.32808	1.27436	3.39628	0.000683091	0.0210365
NA	ENSG00000232597	42.0422	6.61544	1.94829	3.39551	0.000684997	0.0210731
EDDM3A	ENSG00000181562	26.5559	7.76217	2.28651	3.39476	0.000686885	0.0211092
ALOX15	ENSG00000161905	90.3756	3.6509	1.07565	3.39415	0.00068843	0.0211346
NA	ENSG00000286662	51.7167	4.85884	1.43177	3.39359	0.000689822	0.0211553
MTCO3P38	ENSG00000242456	106.624	4.40816	1.29929	3.39273	0.000691995	0.0211998
LINC02493	ENSG00000250819	43.2713	6.24869	1.84219	3.39199	0.000693878	0.0212354
NA	ENSG00000283422	52.1128	5.56595	1.64119	3.39141	0.000695329	0.0212577
NA	ENSG00000231706	34.8692	5.95017	1.75483	3.39073	0.000697069	0.0212775
NA	ENSG00000286680	60.6787	4.6734	1.37834	3.39059	0.000697421	0.0212775
NA	ENSG00000286995	35.8698	6.94529	2.04935	3.38902	0.000701427	0.0213776
NAV2-AS5	ENSG00000255043	78.4914	4.07814	1.20372	3.38796	0.000704153	0.0214384
IGSF11	ENSG00000144847	149.216	3.58634	1.05917	3.38597	0.000709262	0.0215717
BAIAP2	ENSG00000175866	59.1105	-5.12011	1.5123	-3.38563	0.000710148	0.0215763
NA	ENSG00000231533	74.6064	4.97298	1.46897	3.38535	0.000710882	0.0215764
NLRP4	ENSG00000160505	98.4702	4.47691	1.32276	3.38451	0.00071305	0.0216051
CASQ1	ENSG00000143318	376.098	3.21542	0.950067	3.38442	0.000713296	0.0216051
IGKV4-1	ENSG00000211598	63.2357	6.52591	1.92846	3.384	0.000714378	0.0216116
NA	ENSG00000205176	139.897	3.64184	1.07627	3.38377	0.000714978	0.0216116
LOC101928733	ENSG00000228151	34.1438	5.86744	1.73448	3.38283	0.000717438	0.0216637
NA	ENSG00000250280	56.0152	5.25251	1.55332	3.38148	0.000720972	0.0217358
NA	ENSG00000249081	34.3783	6.22888	1.84213	3.38135	0.000721301	0.0217358
CAV2	ENSG00000105971	64.5471	4.30332	1.27367	3.37868	0.000728355	0.0219259
INCA1	ENSG00000196388	116.844	3.68405	1.09118	3.37622	0.000734882	0.0220997
NA	ENSG00000273341	21.9913	7.45319	2.20807	3.37543	0.000736992	0.0221312
SIGLEC9	ENSG00000129450	195.698	-3.69497	1.09472	-3.37527	0.000737432	0.0221312
NA	ENSG00000260746	59.0804	-5.24374	1.55461	-3.37302	0.000743486	0.0222902
NA	ENSG00000287205	51.9393	6.5245	1.93476	3.37225	0.000745573	0.0223175
CYP2B7P	ENSG00000256612	311.82	3.16333	0.938084	3.37212	0.000745914	0.0223175
CCDC177	ENSG00000267909	68.3052	6.13058	1.81863	3.37099	0.000748972	0.02236
SLC38A5	ENSG00000017483	446.359	3.12618	0.927415	3.37086	0.000749353	0.02236
CCDC86	ENSG00000110104	32.4057	-7.24173	2.14851	-3.37058	0.000750101	0.02236
H2AX	ENSG00000188486	62.3119	-5.19981	1.54275	-3.37048	0.000750371	0.02236
NA	ENSG00000230597	29.2131	6.5751	1.95198	3.36843	0.000755983	0.0224843
NA	ENSG00000269069	118.074	-4.57348	1.35776	-3.3684	0.000756071	0.0224843
RELN	ENSG00000189056	419.985	2.72436	0.809675	3.36476	0.000766114	0.0227236
PLCB4	ENSG00000101333	113.936	3.37293	1.00244	3.36472	0.000766225	0.0227236
NA	ENSG00000279190	39.4057	5.88664	1.74956	3.36464	0.000766432	0.0227236
MYCN	ENSG00000134323	20.442	7.59011	2.25613	3.36421	0.000767634	0.0227363
LINC02175	ENSG00000262155	190.864	3.13544	0.932329	3.36302	0.000770948	0.0228116
DCN	ENSG00000011465	168.853	3.49011	1.03793	3.36258	0.000772189	0.0228183
PPP1R7	ENSG00000115685	137.056	-3.9679	1.18009	-3.36238	0.000772726	0.0228183
NA	ENSG00000268154	31.3161	-6.61507	1.96858	-3.36033	0.000778485	0.0229499
LOC105371508	ENSG00000262231	28.8013	6.99077	2.08044	3.36024	0.000778742	0.0229499
FAM95B1	ENSG00000223839	65.865	4.148	1.23496	3.35882	0.000782757	0.0230433
NDUFS7	ENSG00000115286	43.8444	-6.11026	1.81931	-3.35857	0.000783476	0.0230433
CDH5	ENSG00000179776	123.19	3.66815	1.09247	3.35765	0.000786081	0.0230678
CDK14	ENSG00000058091	198.166	2.83306	0.843803	3.3575	0.000786521	0.0230678
ZNF2	ENSG00000275111	73.5568	-4.96578	1.47904	-3.35745	0.00078666	0.0230678
NA	ENSG00000228959	26.7458	7.3272	2.183	3.35648	0.000789414	0.0231255
NA	ENSG00000266904	22.5823	-7.85663	2.34339	-3.35268	0.000800329	0.0234219
LINC01340	ENSG00000250331	63.9341	4.60801	1.37463	3.35219	0.000801761	0.0234406
ADAMTSL3	ENSG00000156218	174	3.37498	1.00708	3.35126	0.000804461	0.023487
NA	ENSG00000255363	104.134	3.40932	1.01738	3.35109	0.000804947	0.023487
BRDT	ENSG00000137948	90.6703	4.19588	1.25256	3.34984	0.000808597	0.0235695
EEF1A1P26	ENSG00000233167	20.0219	7.93892	2.37013	3.34957	0.000809373	0.0235695
NA	ENSG00000278877	17.2598	8.08714	2.41498	3.34874	0.000811785	0.0236164
TBC1D21	ENSG00000167139	47.8789	6.47789	1.93499	3.34776	0.000814675	0.0236705
TMEM129	ENSG00000168936	77.2913	-4.93258	1.47348	-3.34756	0.000815254	0.0236705
NA	ENSG00000257129	30.7812	7.12096	2.12744	3.3472	0.000816327	0.0236783
NA	ENSG00000256694	29.4547	6.57542	1.96557	3.3453	0.000821922	0.0237935
NA	ENSG00000267732	83.7641	4.27521	1.27801	3.34522	0.000822182	0.0237935
SETSIP	ENSG00000230667	91.9885	4.68431	1.40042	3.34492	0.00082305	0.0237935
NA	ENSG00000279778	61.7597	4.67046	1.39635	3.34476	0.00082353	0.0237935
LINC02880	ENSG00000175967	40.6739	6.98605	2.08908	3.34407	0.000825577	0.0238292
OR4F1P	ENSG00000220212	21.1659	7.51224	2.24663	3.34378	0.000826449	0.023831
TMEM100	ENSG00000166292	113.935	4.93934	1.4779	3.34213	0.000831391	0.0239501
LINC02743	ENSG00000255258	22.2969	7.39449	2.2128	3.34169	0.000832701	0.0239644
PCLO	ENSG00000186472	419.933	2.85863	0.855552	3.34127	0.000833964	0.0239773
AEBP1	ENSG00000106624	74.8656	-4.96565	1.48639	-3.34073	0.000835577	0.0240002
PACRG-AS1	ENSG00000281692	75.3703	3.74447	1.12096	3.34042	0.000836523	0.0240038
LINC01940	ENSG00000227744	103.607	4.41206	1.32092	3.34015	0.000837334	0.0240038
MUC7	ENSG00000171195	313.3	3.13627	0.939144	3.3395	0.000839303	0.0240369
NA	ENSG00000287177	39.3296	5.8252	1.74582	3.33667	0.000847895	0.0242594
STAT4-AS1	ENSG00000231858	73.8463	-4.85103	1.45401	-3.3363	0.000849009	0.0242676
ZNF676	ENSG00000196109	79.2183	3.71568	1.11448	3.33401	0.000856044	0.024445
NA	ENSG00000250777	144.034	4.33269	1.30009	3.33261	0.00086034	0.0245439
LLPHP1	ENSG00000270793	26.9209	7.37214	2.21342	3.33066	0.000866402	0.0246929
RDH10-AS1	ENSG00000250295	66.4275	-4.47097	1.34315	-3.32873	0.00087242	0.0248235
CACNA1C	ENSG00000151067	487.006	2.79879	0.840818	3.32865	0.000872672	0.0248235
LOC101928392	ENSG00000261285	48.3482	4.77398	1.43477	3.32734	0.00087678	0.0248958
LRRC37A11P	ENSG00000214553	66.5679	5.72598	1.72091	3.3273	0.000876905	0.0248958
EIF4BP4	ENSG00000229572	155.716	3.90892	1.17533	3.32581	0.000881608	0.0250052
UNC13B	ENSG00000198722	428.518	2.85722	0.859226	3.32534	0.000883113	0.0250238
SHROOM3	ENSG00000138771	95.1764	3.86114	1.16145	3.3244	0.000886096	0.0250842
BTBD9-AS1	ENSG00000226533	146.419	3.05006	0.917929	3.32276	0.000891309	0.0251995
ZBED9	ENSG00000232040	39.9418	5.53384	1.66552	3.32258	0.000891881	0.0251995
NA	ENSG00000287039	52.4384	6.65881	2.00459	3.32179	0.000894428	0.0252472
NA	ENSG00000250371	56.514	4.67196	1.40669	3.32126	0.000896131	0.0252508
NA	ENSG00000285804	38.6427	6.43492	1.93752	3.32121	0.000896269	0.0252508
LMO7DN-IT1	ENSG00000223458	45.4972	5.63361	1.69738	3.319	0.000903419	0.0254279
NA	ENSG00000278745	31.8879	6.11918	1.84466	3.31724	0.000909127	0.0255489
LOC101927914	ENSG00000234210	81.1308	3.93536	1.18637	3.31714	0.000909454	0.0255489
MORN5	ENSG00000185681	43.5803	5.47787	1.65159	3.31672	0.000910797	0.0255622
NTRK3	ENSG00000140538	428.612	2.77481	0.836693	3.3164	0.000911849	0.0255674
SAP30-DT	ENSG00000272870	266.175	3.19387	0.963416	3.31515	0.000915925	0.0256572
NA	ENSG00000225506	38.0522	6.99752	2.11097	3.31483	0.000916991	0.0256627
AQP7	ENSG00000165269	353.239	3.26498	0.985116	3.31431	0.000918708	0.0256863
RUFY4	ENSG00000188282	324.205	2.853	0.861203	3.3128	0.000923656	0.0258002
CYP2C23P	ENSG00000283232	31.1981	6.2554	1.89013	3.30951	0.000934603	0.0260515
NA	ENSG00000286721	79.3212	-4.81551	1.45509	-3.30942	0.000934895	0.0260515
ECEL1P2	ENSG00000244280	35.8318	7.9418	2.39985	3.3093	0.00093531	0.0260515
PAQR8	ENSG00000170915	164.748	-3.75676	1.13535	-3.30891	0.000936606	0.026063
NA	ENSG00000227061	56.3983	5.35873	1.62077	3.30629	0.000945417	0.0262833
GREB1	ENSG00000196208	129.992	3.55007	1.07398	3.30553	0.00094797	0.0263294
NA	ENSG00000287796	46.0266	5.11411	1.54779	3.30414	0.000952679	0.0264353
NA	ENSG00000227075	26.7628	6.82417	2.06595	3.30317	0.000955999	0.0265024
RBM43	ENSG00000184898	162.074	-4.62274	1.39971	-3.30265	0.000957775	0.0265267
NA	ENSG00000234967	58.584	6.48062	1.96283	3.30166	0.000961133	0.0265947
PDE6D	ENSG00000156973	77.3201	-4.78218	1.44854	-3.30138	0.000962093	0.0265962
NA	ENSG00000236469	102.633	3.94607	1.19539	3.30106	0.000963192	0.0266016
NA	ENSG00000285623	54.9905	5.50218	1.66754	3.29958	0.000968311	0.0267146
CYP26B1	ENSG00000003137	61.6256	4.8493	1.46978	3.29935	0.000969097	0.0267146
NA	ENSG00000271486	29.7347	7.09024	2.14954	3.29849	0.000972076	0.0267716
NA	ENSG00000267646	40.6719	5.72247	1.7351	3.29807	0.000973528	0.0267866
TMOD4	ENSG00000163157	63.4643	-4.98252	1.51124	-3.29697	0.000977348	0.0268645
AKR7A2	ENSG00000053371	53.498	-5.39942	1.63785	-3.29666	0.000978432	0.0268645
BHLHE22	ENSG00000180828	47.5723	5.23165	1.58705	3.29646	0.000979099	0.0268645
STK33	ENSG00000130413	172.893	2.99031	0.907707	3.29436	0.00098647	0.0270416
COL5A3	ENSG00000080573	445.712	3.21361	0.976153	3.29212	0.000994364	0.0272326
GBX1	ENSG00000164900	46.3682	5.44502	1.65484	3.29036	0.00100059	0.0273776
KLK15	ENSG00000174562	175.385	3.75708	1.14203	3.28984	0.00100246	0.0273875
NA	ENSG00000227835	92.4588	3.8671	1.1755	3.28974	0.00100281	0.0273875
SPATA9	ENSG00000145757	58.6991	4.09055	1.2437	3.28902	0.00100539	0.0274309
CAMKV	ENSG00000164076	38.6472	6.29815	1.9152	3.28851	0.00100718	0.0274309
MIR542	ENSG00000207784	42.8851	5.74991	1.74863	3.28823	0.00100818	0.0274309
NA	ENSG00000273372	39.2653	-6.96186	2.11727	-3.28813	0.00100855	0.0274309
NA	ENSG00000260201	31.4478	7.58097	2.30566	3.28799	0.00100906	0.0274309
OR6M1	ENSG00000196099	28.7457	7.13268	2.16976	3.28731	0.00101149	0.0274717
NA	ENSG00000179460	47.6851	5.50387	1.67447	3.28692	0.00101288	0.0274841
CASP14	ENSG00000105141	412.273	2.60424	0.792419	3.28645	0.0010146	0.0275052
LOC103344931	ENSG00000260917	118.845	-4.01405	1.22159	-3.28593	0.00101646	0.027522
LINC02068	ENSG00000223387	84.7069	3.99704	1.21655	3.28555	0.00101783	0.027522
NA	ENSG00000266844	142.873	3.66638	1.11593	3.2855	0.00101802	0.027522
NA	ENSG00000287787	22.8524	7.21408	2.19614	3.2849	0.00102019	0.0275308
NA	ENSG00000277047	502.252	2.95786	0.900475	3.28478	0.00102062	0.0275308
LINC02487	ENSG00000203688	39.8026	6.26551	1.90752	3.28463	0.00102115	0.0275308
MTCO3P21	ENSG00000232752	42.6376	5.53888	1.68656	3.28412	0.00102302	0.0275559
LOC107985953	ENSG00000286679	114.458	3.86964	1.17901	3.2821	0.00103038	0.027729
MTND5P3	ENSG00000232447	520.166	2.94626	0.898104	3.28054	0.00103609	0.0278461
WFDC3	ENSG00000124116	141.533	4.26838	1.30118	3.28039	0.00103663	0.0278461
NA	ENSG00000259366	105.85	-4.56185	1.391	-3.27956	0.00103971	0.0279034
NA	ENSG00000255109	46.3569	5.51867	1.68331	3.27846	0.00104374	0.0279649
MGLL	ENSG00000074416	245.439	2.61859	0.798736	3.27842	0.0010439	0.0279649
CACNA1A	ENSG00000141837	864.34	2.61137	0.796628	3.27803	0.00104535	0.0279784
MEAK7	ENSG00000140950	81.6445	-4.64541	1.41742	-3.27737	0.00104779	0.0280181
GRIN2A	ENSG00000183454	172.315	3.24034	0.989079	3.27611	0.00105246	0.0281175
OR6B1	ENSG00000221813	94.6229	4.51913	1.37958	3.27574	0.00105386	0.0281293
NA	ENSG00000251482	24.2151	8.03724	2.45394	3.27524	0.00105571	0.0281532
IL1RL1	ENSG00000115602	173.951	3.20957	0.980206	3.27438	0.00105893	0.0282137
NA	ENSG00000279071	43.4804	-6.94725	2.12223	-3.27356	0.00106201	0.0282699
RORC	ENSG00000143365	109.937	-4.49997	1.37577	-3.27088	0.00107213	0.0284932
LRRIQ1	ENSG00000133640	57.7271	4.88533	1.49361	3.27083	0.00107233	0.0284932
NA	ENSG00000225460	111.533	-4.53043	1.38584	-3.26908	0.00107896	0.0286211
METTL25B	ENSG00000143303	98.5367	-4.28724	1.31146	-3.26905	0.00107909	0.0286211
NA	ENSG00000251244	50.9756	5.60969	1.71621	3.26864	0.00108066	0.028637
NA	ENSG00000231231	56.416	4.29959	1.31563	3.26809	0.00108278	0.0286673
LINC01707	ENSG00000223883	86.2036	4.01762	1.22972	3.26711	0.00108652	0.0287405
NA	ENSG00000225345	312.379	3.80838	1.16635	3.26522	0.0010938	0.0288918
LOC133332	ENSG00000250547	27.5255	7.17494	2.19745	3.26511	0.0010942	0.0288918
NELL1	ENSG00000165973	136.478	3.7321	1.1437	3.26318	0.00110171	0.029064
UGT2B4	ENSG00000156096	34.3169	5.73949	1.7592	3.26256	0.00110412	0.0290814
LOC100506911	ENSG00000257779	21.2866	7.71807	2.36596	3.26213	0.00110578	0.0290814
NA	ENSG00000287617	43.1655	6.17997	1.89453	3.262	0.00110629	0.0290814
FBXW5	ENSG00000159069	54.6017	-5.75298	1.7637	-3.26189	0.00110673	0.0290814
ATP5F1AP2	ENSG00000227682	78.1282	4.39402	1.34727	3.26142	0.00110857	0.0290814
LOC101927410	ENSG00000260779	35.3589	5.8185	1.78409	3.26132	0.00110893	0.0290814
PYGO2	ENSG00000163348	126.643	-3.84324	1.17846	-3.26123	0.00110929	0.0290814
LINC00595	ENSG00000230417	460.325	3.66761	1.12483	3.26059	0.00111181	0.0291217
SLC36A3	ENSG00000186334	209.401	3.14381	0.964546	3.25937	0.0011166	0.0292212
LINC01906	ENSG00000265786	26.0427	7.28627	2.23629	3.25819	0.00112124	0.0292808
NA	ENSG00000231914	23.1578	7.12174	2.18582	3.25816	0.00112138	0.0292808
NA	ENSG00000286067	594.976	-2.97384	0.91277	-3.25804	0.00112186	0.0292808
NA	ENSG00000287244	57.1363	5.55125	1.7046	3.25663	0.00112745	0.0294006
NA	ENSG00000244676	53.9496	-5.27072	1.61882	-3.25591	0.0011303	0.0294488
MTATP6P13	ENSG00000229842	35.1304	5.49166	1.68692	3.25543	0.00113221	0.0294508
NA	ENSG00000287878	76.4048	-4.91453	1.50968	-3.25534	0.00113255	0.0294508
ZNF385C	ENSG00000187595	126.882	3.52673	1.08344	3.25514	0.00113338	0.0294508
NA	ENSG00000270778	26.9377	7.05132	2.16696	3.25401	0.00113787	0.0295414
MRGBP	ENSG00000101189	48.8905	-5.37671	1.65295	-3.2528	0.00114275	0.0296419
LINC02167	ENSG00000261122	48.6482	6.57693	2.02224	3.25229	0.00114477	0.0296684
MTRNR2L11	ENSG00000270188	42.9658	5.51652	1.69647	3.25176	0.00114694	0.0296983
NA	ENSG00000274561	47.1862	-5.60668	1.72454	-3.25113	0.00114949	0.0297382
LINC01681	ENSG00000233985	53.6386	4.66887	1.43711	3.24879	0.00115896	0.0299569
KRT39	ENSG00000196859	42.7949	5.3447	1.64549	3.24808	0.00116185	0.0300054
CACNA2D4	ENSG00000151062	447.818	2.73016	0.840742	3.24732	0.00116496	0.0300351
ODAD3	ENSG00000198003	95.5904	4.09754	1.26183	3.2473	0.00116505	0.0300351
FGF1	ENSG00000113578	179.837	3.57363	1.10076	3.24651	0.0011683	0.0300869
LINC02288	ENSG00000246548	52.2186	4.22899	1.30272	3.24629	0.00116921	0.0300869
RPL23AP21	ENSG00000228463	157.855	3.31664	1.02174	3.24607	0.00117012	0.0300869
NA	ENSG00000280436	50.6216	6.68356	2.05922	3.24567	0.00117173	0.0301019
NA	ENSG00000286657	48.7061	5.12352	1.5792	3.24438	0.00117705	0.0302123
NA	ENSG00000231305	135.569	3.33144	1.02753	3.24218	0.00118621	0.0303876
NA	ENSG00000265758	37.8479	6.65593	2.053	3.24205	0.00118673	0.0303876
ATG4A	ENSG00000101844	119.635	-3.36388	1.03764	-3.24185	0.00118755	0.0303876
NDUFB4P7	ENSG00000225428	24.634	7.24171	2.23389	3.24174	0.00118801	0.0303876
NA	ENSG00000278987	23.113	-7.50793	2.31632	-3.24132	0.00118979	0.0304067
NA	ENSG00000219992	24.6529	7.3828	2.27875	3.23985	0.00119594	0.0305375
GPX5	ENSG00000224586	52.3745	4.68609	1.44666	3.23924	0.0011985	0.0305764
PRSS3	ENSG00000010438	92.0252	4.31197	1.33143	3.2386	0.00120119	0.0306183
FRRS1L	ENSG00000260230	137.257	3.6347	1.12248	3.2381	0.00120331	0.0306458
CCDC78	ENSG00000162004	52.6477	-5.59946	1.73013	-3.23643	0.00121036	0.0307859
NA	ENSG00000232110	415.103	2.90218	0.896758	3.2363	0.0012109	0.0307859
GCSAM	ENSG00000174500	161.327	-4.42713	1.3681	-3.23597	0.00121228	0.0307945
RN7SKP112	ENSG00000223145	39.6542	-5.65608	1.7487	-3.23445	0.00121879	0.0309331
MPDZ	ENSG00000107186	237.419	3.76688	1.16515	3.23295	0.00122519	0.0310688
MS4A12	ENSG00000071203	31.5514	6.0518	1.8729	3.23124	0.00123256	0.0312032
NA	ENSG00000285303	343.634	3.87719	1.19993	3.23119	0.00123278	0.0312032
ATP7B	ENSG00000123191	234.723	2.81848	0.872387	3.23076	0.00123461	0.0312032
NEFMP1	ENSG00000224697	101.665	3.53322	1.09373	3.23043	0.00123606	0.0312032
NA	ENSG00000253284	183.377	3.09608	0.958425	3.23038	0.00123625	0.0312032
SPART	ENSG00000133104	302.961	-2.84946	0.882121	-3.23024	0.00123685	0.0312032
NA	ENSG00000253233	74.3787	4.46193	1.38158	3.22958	0.00123973	0.031249
KLHL36	ENSG00000135686	397.562	-2.87591	0.890581	-3.22925	0.00124115	0.0312582
RPL21P59	ENSG00000253946	29.2925	6.47999	2.007	3.2287	0.00124356	0.0312921
NA	ENSG00000270352	23.5216	7.99166	2.47583	3.22788	0.00124713	0.031355
FLJ42969	ENSG00000248599	315.959	3.76485	1.16656	3.22731	0.00124958	0.0313787
ANAPC2	ENSG00000176248	112.782	-3.99314	1.23742	-3.22699	0.001251	0.0313787
GREP1	ENSG00000262152	113.839	3.86329	1.1972	3.22693	0.00125127	0.0313787
ANKFN1	ENSG00000153930	254.875	3.20036	0.99239	3.2249	0.00126017	0.0315751
DUOX2	ENSG00000140279	226.833	3.37215	1.04611	3.22352	0.00126624	0.0316958
C4orf54	ENSG00000248713	51.1408	5.54855	1.72138	3.22332	0.00126714	0.0316958
LINC01582	ENSG00000259611	72.3322	4.61364	1.43155	3.22283	0.00126933	0.0317234
RELA-DT	ENSG00000285533	93.83	-4.61303	1.43154	-3.22243	0.0012711	0.0317409
IGFL1	ENSG00000188293	45.5593	5.36798	1.66657	3.22098	0.00127755	0.0318529
TMPRSS11D	ENSG00000153802	81.4646	3.64723	1.13235	3.22093	0.00127775	0.0318529
LOC100506207	ENSG00000285219	602.814	2.69792	0.837834	3.22012	0.00128139	0.0319166
SLC17A2	ENSG00000112337	48.1625	5.71183	1.77465	3.21857	0.00128833	0.0320537
NLE1	ENSG00000073536	100.161	-3.90183	1.21235	-3.2184	0.00128907	0.0320537
LNCOG	ENSG00000257219	131.172	3.418	1.06215	3.218	0.00129086	0.0320712
NA	ENSG00000287576	23.2862	-7.56815	2.35219	-3.2175	0.00129314	0.0321007
NA	ENSG00000241879	28.6109	7.08591	2.20256	3.21713	0.00129482	0.0321152
IL1RAPL2	ENSG00000189108	32.3656	6.32043	1.9649	3.21667	0.0012969	0.0321397
LINC02078	ENSG00000267719	42.0817	-6.88711	2.14147	-3.21607	0.00129961	0.0321786
LOC101929140	ENSG00000278390	66.5796	3.63273	1.12964	3.21584	0.00130065	0.0321786
E2F5-DT	ENSG00000260493	35.5835	-6.78644	2.11124	-3.21443	0.00130703	0.0322935
MACC1	ENSG00000183742	105.839	3.65363	1.13667	3.21433	0.00130749	0.0322935
ELOAP1	ENSG00000235640	36.7749	6.49611	2.02122	3.21395	0.00130921	0.0323088
LDB3	ENSG00000122367	176.23	3.49979	1.08926	3.21299	0.00131359	0.0323899
RPL7AP43	ENSG00000213542	27.5642	-6.60283	2.05528	-3.21262	0.0013153	0.0324047
ZFYVE1	ENSG00000165861	176.105	-3.54225	1.10277	-3.21214	0.00131752	0.0324324
COL21A1	ENSG00000124749	37.7009	6.04505	1.88214	3.2118	0.00131905	0.032443
NA	ENSG00000257603	30.7141	6.85663	2.13605	3.20997	0.0013275	0.0326235
PAIP2B	ENSG00000124374	293.599	2.66916	0.831781	3.20897	0.0013321	0.0326987
MYO1B	ENSG00000128641	270.429	2.8157	0.877526	3.20868	0.00133344	0.0326987
MTCO1P53	ENSG00000230916	56.5658	-5.43922	1.69521	-3.20859	0.00133389	0.0326987
NA	ENSG00000255525	22.4245	8.7704	2.73372	3.20823	0.00133555	0.0327071
SIRLNT	ENSG00000253802	66.3973	5.80819	1.81054	3.20798	0.0013367	0.0327071
FLG	ENSG00000143631	39.6764	5.17904	1.61454	3.20774	0.00133781	0.0327071
FNBP1L	ENSG00000137942	409.231	2.8099	0.87606	3.20743	0.00133928	0.0327071
NA	ENSG00000285730	68.6926	-5.04977	1.57445	-3.20732	0.00133979	0.0327071
TUSC2	ENSG00000114383	37.607	-5.68616	1.77318	-3.20675	0.00134243	0.0327211
NA	ENSG00000248755	23.66	7.14435	2.22831	3.20617	0.00134515	0.0327211
DEFB108F	ENSG00000188438	30.999	6.61253	2.06261	3.20591	0.00134638	0.0327211
MAL2-AS1	ENSG00000253972	66.2002	5.24276	1.63535	3.20589	0.00134644	0.0327211
NECTIN4	ENSG00000143217	112.974	4.23736	1.3218	3.20574	0.00134714	0.0327211
RPL10P9	ENSG00000233913	584.702	-2.79426	0.871696	-3.20555	0.00134806	0.0327211
NA	ENSG00000260776	162.338	3.67406	1.1462	3.20544	0.00134856	0.0327211
PCGF6	ENSG00000156374	47.4318	-5.2245	1.63002	-3.20517	0.00134981	0.0327211
TAAR3P	ENSG00000179073	31.4085	6.06094	1.89106	3.20505	0.00135037	0.0327211
OST4	ENSG00000228474	102.324	-4.30461	1.34345	-3.20415	0.00135462	0.0327815
NA	ENSG00000233887	233.468	3.14319	0.981153	3.20357	0.00135734	0.0327815
DDR2	ENSG00000162733	323.832	2.54438	0.794236	3.20355	0.00135744	0.0327815
NA	ENSG00000272320	23.555	-7.43151	2.32004	-3.20318	0.00135919	0.0327815
NA	ENSG00000266578	47.8811	5.71963	1.78565	3.2031	0.00135955	0.0327815
CFL1P1	ENSG00000223820	77.794	3.60226	1.12466	3.20297	0.0013602	0.0327815
NA	ENSG00000260302	54.6375	-5.02307	1.56839	-3.20269	0.00136149	0.0327815
NA	ENSG00000205653	44.6904	5.56222	1.73689	3.2024	0.00136286	0.0327815
TDRP	ENSG00000180190	69.6818	-4.76439	1.48781	-3.20227	0.00136348	0.0327815
NA	ENSG00000287993	41.3894	5.49075	1.71483	3.20193	0.0013651	0.0327815
TNS1	ENSG00000079308	744.047	2.25685	0.70484	3.20193	0.00136511	0.0327815
PRSS35	ENSG00000146250	32.1996	6.31785	1.97417	3.20027	0.00137301	0.0328498
C11orf87	ENSG00000185742	37.4331	5.8392	1.82465	3.20018	0.00137342	0.0328498
NOP2	ENSG00000111641	86.8533	3.82653	1.19573	3.20017	0.00137347	0.0328498
PTGER3	ENSG00000050628	64.1514	4.66034	1.45629	3.20016	0.00137353	0.0328498
HARBI1	ENSG00000180423	82.6937	3.60747	1.12728	3.20016	0.00137353	0.0328498
LINC02882	ENSG00000251138	150.376	3.18756	0.996585	3.19849	0.00138151	0.0330138
AMHR2	ENSG00000135409	119.458	3.82841	1.19772	3.1964	0.00139152	0.0331732
MLIP	ENSG00000146147	194.837	3.03636	0.949977	3.19624	0.00139231	0.0331732
NA	ENSG00000238164	59.646	-5.06877	1.58587	-3.19622	0.00139242	0.0331732
MAS1	ENSG00000130368	247.996	3.11745	0.975374	3.19616	0.00139269	0.0331732
SNRPGP8	ENSG00000226718	23.2236	6.41655	2.00776	3.19587	0.00139411	0.0331802
PRLHR	ENSG00000119973	66.3224	4.76814	1.49229	3.19519	0.0013974	0.0332318
NA	ENSG00000231132	30.591	6.8325	2.13855	3.19492	0.00139869	0.0332356
NA	ENSG00000251095	53.3373	4.84632	1.51723	3.19418	0.00140227	0.0332937
NA	ENSG00000263485	33.587	6.64581	2.08077	3.19391	0.00140358	0.0332959
HOXB6	ENSG00000108511	108.611	4.90285	1.53524	3.19353	0.00140543	0.0332959
SMR3A	ENSG00000109208	76.742	4.45916	1.39638	3.19337	0.00140621	0.0332959
OBSCN	ENSG00000154358	486.45	-2.69432	0.843758	-3.19323	0.00140689	0.0332959
TMSB4XP3	ENSG00000223437	33.8001	6.98652	2.18831	3.19266	0.0014097	0.0333358
SMOX	ENSG00000088826	154.538	3.3295	1.04336	3.19112	0.00141722	0.0334197
NA	ENSG00000287516	185.883	3.08199	0.965822	3.19105	0.00141757	0.0334197
RPL21P87	ENSG00000228053	23.4968	6.28248	1.96886	3.19092	0.00141819	0.0334197
SYT14	ENSG00000143469	62.3609	5.34257	1.67433	3.19087	0.00141846	0.0334197
COMMD5	ENSG00000170619	61.0578	-4.6083	1.44426	-3.19077	0.00141893	0.0334197
NA	ENSG00000180663	36.6354	5.53059	1.73382	3.18984	0.00142353	0.0334857
NA	ENSG00000267550	39.3979	-5.79894	1.818	-3.18974	0.001424	0.0334857
NR2C2AP	ENSG00000184162	38.8728	-5.48666	1.72039	-3.1892	0.00142665	0.0334961
KCNB2	ENSG00000182674	22.3995	6.68373	2.09582	3.18908	0.00142726	0.0334961
CPE	ENSG00000109472	70.0511	3.89151	1.22045	3.1886	0.00142965	0.0334961
POU5F1P4	ENSG00000237872	19.9096	-7.69437	2.41316	-3.1885	0.00143011	0.0334961
NA	ENSG00000237065	98.9151	-4.49471	1.40977	-3.18827	0.00143129	0.0334961
OR11H13P	ENSG00000196143	29.8322	7.16731	2.24806	3.18822	0.00143151	0.0334961
NA	ENSG00000251537	65.7934	3.97456	1.24671	3.18804	0.00143241	0.0334961
NA	ENSG00000249605	24.0377	7.01845	2.2021	3.18716	0.00143675	0.0335709
KCNMA1	ENSG00000156113	737.415	2.52562	0.792576	3.1866	0.00143958	0.0336104
LOC389602	ENSG00000204876	42.366	5.58199	1.75232	3.18548	0.00144513	0.0337132
MICALL1	ENSG00000100139	111.696	-3.33863	1.04823	-3.18503	0.0014474	0.0337359
LOC101927314	ENSG00000271860	88.5427	4.7206	1.48221	3.18483	0.0014484	0.0337359
TYMSOS	ENSG00000176912	86.3451	3.89742	1.22387	3.18452	0.00144995	0.0337359
LEP	ENSG00000174697	116.813	3.64495	1.14472	3.18414	0.00145186	0.0337359
NA	ENSG00000253947	29.0087	6.1745	1.93915	3.18412	0.00145195	0.0337359
NA	ENSG00000230393	49.6154	4.0643	1.27669	3.18347	0.00145522	0.0337359
NRXN2	ENSG00000110076	332.239	3.27566	1.02902	3.18329	0.00145614	0.0337359
NPHP3-AS1	ENSG00000248724	62.2607	4.44252	1.39558	3.18328	0.00145619	0.0337359
PATE4	ENSG00000237353	89.1546	4.52548	1.42166	3.18323	0.00145642	0.0337359
NAV2	ENSG00000166833	469.83	2.69288	0.846149	3.18251	0.00146003	0.033793
TRBV7-3	ENSG00000211714	92.7448	3.83296	1.20455	3.18208	0.00146222	0.033817
ALKBH3-AS1	ENSG00000244926	126.305	3.57109	1.12299	3.17997	0.00147289	0.0340372
ABRAXAS2	ENSG00000165660	184.622	-3.32789	1.04666	-3.17953	0.00147516	0.034063
CBR1	ENSG00000159228	50.0572	-5.15305	1.62096	-3.17901	0.00147781	0.0340973
NA	ENSG00000230026	125.085	3.76212	1.18367	3.17834	0.0014812	0.0341465
PRRG3	ENSG00000130032	87.4043	4.28008	1.34673	3.17813	0.00148226	0.0341465
ACE2	ENSG00000130234	71.8306	4.53853	1.42836	3.17745	0.00148579	0.034201
MTND4LP23	ENSG00000259600	231.568	2.72274	0.85702	3.17698	0.00148817	0.034206
NA	ENSG00000223419	35.585	5.79226	1.82321	3.17695	0.00148833	0.034206
LGR6	ENSG00000133067	132.503	3.1679	0.997265	3.17659	0.00149018	0.0342218
PLEKHH1	ENSG00000054690	90.1236	-3.66883	1.15506	-3.17631	0.0014916	0.0342277
LINC02080	ENSG00000267065	104.232	3.94702	1.24308	3.1752	0.00149731	0.0343321
NA	ENSG00000287225	36.6645	6.99238	2.20255	3.17468	0.00150004	0.0343676
NA	ENSG00000228615	164.047	4.68872	1.47702	3.17445	0.00150119	0.0343676
AFP	ENSG00000081051	37.9631	5.44844	1.71694	3.17335	0.00150691	0.0344716
NA	ENSG00000279622	34.0602	5.41997	1.70831	3.17271	0.00151024	0.0345043
NA	ENSG00000279666	70.5505	4.13378	1.3031	3.17227	0.00151252	0.0345043
LOC107985323	ENSG00000287338	248.102	4.0681	1.28243	3.17219	0.00151292	0.0345043
NA	ENSG00000283003	28.2314	6.85559	2.16121	3.1721	0.00151339	0.0345043
NT5DC1P1	ENSG00000237381	26.1606	7.02648	2.21519	3.17195	0.0015142	0.0345043
LOC100130587	ENSG00000203900	29.6348	6.83485	2.15584	3.17039	0.00152235	0.0346632
MTCYBP42	ENSG00000228803	179.562	3.29908	1.04078	3.16983	0.0015253	0.0346927
SLC16A10	ENSG00000112394	248.053	-2.76538	0.872446	-3.16969	0.001526	0.0346927
NA	ENSG00000287161	391.694	4.03834	1.27442	3.16876	0.00153088	0.0347594
NEBL	ENSG00000078114	181.838	3.13024	0.987866	3.16869	0.0015313	0.0347594
ALDH1A3-AS1	ENSG00000259583	44.3446	5.78044	1.82498	3.1674	0.00153809	0.0348645
NEIL1	ENSG00000140398	131.684	-3.85114	1.216	-3.16705	0.00153995	0.0348645
NA	ENSG00000261239	103.548	3.66477	1.15718	3.16697	0.00154034	0.0348645
DPYSL5	ENSG00000157851	195.2	3.38735	1.06961	3.16691	0.00154067	0.0348645
ZBED3-AS1	ENSG00000250802	181.018	3.0684	0.969027	3.16648	0.00154297	0.0348732
TMPRSS9	ENSG00000178297	95.6529	-3.52814	1.11425	-3.16639	0.00154342	0.0348732
PAFAH2	ENSG00000158006	91.8563	-3.52998	1.11505	-3.16576	0.00154678	0.0349224
MGC15885	ENSG00000259458	46.8102	5.71227	1.8048	3.16504	0.00155062	0.0349622
NA	ENSG00000286823	35.9219	5.51588	1.74278	3.16498	0.00155092	0.0349622
LINC01443	ENSG00000266554	34.5738	5.87428	1.85723	3.16292	0.00156195	0.0351839
PAX4	ENSG00000106331	67.3693	4.68687	1.48197	3.16258	0.00156377	0.0351979
FAM163A	ENSG00000243062	24.4362	6.88895	2.17961	3.16063	0.00157431	0.0353343
KLHL13	ENSG00000003096	102.833	3.59457	1.13731	3.16059	0.00157447	0.0353343
RNU7-94P	ENSG00000238609	30.0722	-6.95486	2.20058	-3.16047	0.00157515	0.0353343
PHGDH	ENSG00000092621	175.285	3.04081	0.962147	3.16044	0.0015753	0.0353343
RNU4-61P	ENSG00000223175	18.4158	7.6887	2.43287	3.16034	0.00157583	0.0353343
RAD51AP2	ENSG00000214842	24.8611	7.45264	2.35877	3.15954	0.00158017	0.0354048
GP2	ENSG00000169347	72.5342	3.68311	1.1658	3.1593	0.00158147	0.0354069
NA	ENSG00000287270	135.115	3.1322	0.991805	3.15808	0.00158814	0.0355291
PAX6-AS1	ENSG00000281880	64.8709	4.87484	1.54401	3.15726	0.00159258	0.0356014
SERTAD4	ENSG00000082497	62.8529	4.16463	1.31919	3.15696	0.00159423	0.0356113
NA	ENSG00000279796	106.664	-3.76913	1.19407	-3.15655	0.00159645	0.0356206
SGK3	ENSG00000104205	251.614	-3.18411	1.00876	-3.15644	0.00159706	0.0356206
CRMP1	ENSG00000072832	226.347	2.80307	0.888521	3.15476	0.00160628	0.035799
DDAH1	ENSG00000153904	62.9848	4.10227	1.30063	3.15406	0.00161014	0.0358579
NA	ENSG00000271736	211.59	3.2882	1.04284	3.15313	0.00161528	0.0359452
NA	ENSG00000240959	29.2012	6.82628	2.16549	3.15231	0.00161985	0.0360196
GJD2-DT	ENSG00000250007	52.0164	5.998	1.90343	3.15115	0.00162631	0.036136
GRID2	ENSG00000152208	75.9221	4.74857	1.50732	3.15035	0.00163078	0.0362079
NA	ENSG00000267366	40.9826	-5.35082	1.69869	-3.14996	0.00163291	0.0362281
CCDC51	ENSG00000164051	176.225	3.18078	1.01027	3.14845	0.00164141	0.0363716
NA	ENSG00000233977	144.44	3.53982	1.12439	3.14821	0.00164273	0.0363716
CXXC4-AS1	ENSG00000245384	107.589	3.73857	1.18755	3.14815	0.00164309	0.0363716
PITPNM2-AS1	ENSG00000251497	54.9302	4.40826	1.40045	3.14775	0.00164533	0.0363938
DNAH3	ENSG00000158486	239.466	2.78845	0.886477	3.14553	0.00165784	0.0366232
LOC285626	ENSG00000249738	170.848	3.16078	1.00487	3.14547	0.00165819	0.0366232
NA	ENSG00000242736	32.2141	6.65373	2.11588	3.14467	0.00166277	0.0366721
NA	ENSG00000273301	37.8957	5.83424	1.85534	3.14456	0.00166334	0.0366721
IZUMO2	ENSG00000161652	109.86	3.74322	1.19047	3.14433	0.00166468	0.0366721
HRAT17	ENSG00000234520	48.851	4.88361	1.55331	3.144	0.00166656	0.0366721
LINC01646	ENSG00000232596	28.8835	6.89058	2.19167	3.14399	0.00166663	0.0366721
TMEM35A	ENSG00000126950	27.7744	7.19617	2.28965	3.14291	0.00167276	0.0367795
NA	ENSG00000257194	33.1503	6.61472	2.1048	3.14269	0.00167402	0.0367798
NA	ENSG00000232098	92.5543	-3.98394	1.26789	-3.14219	0.00167689	0.0368154
SCNN1B	ENSG00000168447	194.344	3.4032	1.08323	3.14172	0.00167961	0.0368476
CCDC40	ENSG00000141519	148.39	4.03282	1.28399	3.14085	0.00168461	0.0369296
GFRA3	ENSG00000146013	28.9449	5.70118	1.81629	3.13891	0.00169575	0.0371182
XPNPEP2	ENSG00000122121	77.2257	4.87672	1.55376	3.13866	0.00169725	0.0371182
NA	ENSG00000286230	22.6544	-7.58297	2.41601	-3.13863	0.0016974	0.0371182
C7orf31	ENSG00000153790	177.509	-3.67843	1.17204	-3.13848	0.00169825	0.0371182
CFAP77	ENSG00000188523	37.4943	5.32429	1.69676	3.13791	0.00170156	0.0371629
RNF215	ENSG00000099999	47.7218	-5.08398	1.62044	-3.1374	0.00170453	0.0372002
IGF2BP1	ENSG00000159217	111.441	3.7826	1.20595	3.1366	0.00170917	0.0372739
LINC00908	ENSG00000266256	178.217	2.93899	0.937157	3.13607	0.00171231	0.0373146
RNF185	ENSG00000138942	151.677	-3.5737	1.13965	-3.13578	0.00171395	0.0373228
NA	ENSG00000285769	74.048	3.72337	1.18781	3.13465	0.00172062	0.0374402
NA	ENSG00000229999	65.7174	-3.86252	1.23258	-3.13368	0.00172628	0.0375358
NA	ENSG00000261634	170.643	3.82436	1.2206	3.13318	0.00172922	0.0375719
NA	ENSG00000250500	41.4955	5.52393	1.76353	3.13232	0.00173432	0.0376549
NA	ENSG00000236021	148.493	3.76814	1.20328	3.13156	0.0017388	0.0377028
NA	ENSG00000259961	44.339	4.86354	1.5531	3.13151	0.00173909	0.0377028
LINC02240	ENSG00000260192	78.8395	4.00717	1.27994	3.13076	0.00174354	0.0377716
PAGE5	ENSG00000158639	60.1408	4.56608	1.45858	3.1305	0.00174508	0.0377771
SGSM1	ENSG00000167037	287.833	2.50108	0.79901	3.13023	0.0017467	0.0377845
LOC100129066	ENSG00000237372	29.1161	6.87484	2.19681	3.12946	0.00175128	0.0378161
LINC00323	ENSG00000226496	23.3578	-7.34944	2.34883	-3.12898	0.00175414	0.0378161
CYYR1	ENSG00000166265	64.8584	4.14897	1.32608	3.12875	0.0017555	0.0378161
TPH2	ENSG00000139287	104.389	3.27638	1.04721	3.12866	0.00175603	0.0378161
ZMIZ1-AS1	ENSG00000224596	303.592	2.4971	0.798151	3.12861	0.00175636	0.0378161
LINC01020	ENSG00000215231	48.2656	4.87488	1.55825	3.12843	0.0017574	0.0378161
NA	ENSG00000274225	21.2686	8.6941	2.77914	3.12835	0.00175792	0.0378161
NA	ENSG00000287662	16.0174	8.14833	2.60475	3.12826	0.00175844	0.0378161
LOC100419513	ENSG00000230407	34.0385	5.51933	1.76458	3.12784	0.00176096	0.0378426
NA	ENSG00000255159	64.7506	4.05027	1.29587	3.12553	0.00177487	0.0381089
NA	ENSG00000284994	108.818	-4.55076	1.4561	-3.12531	0.00177619	0.0381089
LOC100507250	ENSG00000247363	22.3525	-7.3282	2.34492	-3.12514	0.00177723	0.0381089
SCG5	ENSG00000166922	54.8728	5.13955	1.64472	3.12487	0.00177885	0.0381158
TRPM2	ENSG00000142185	331.197	2.62689	0.840715	3.12459	0.00178055	0.0381244
NA	ENSG00000230764	26.952	6.37755	2.04137	3.12415	0.0017832	0.0381535
LOC105375297	ENSG00000234089	868.517	2.52653	0.808918	3.12334	0.00178812	0.0382061
KIAA2012-AS1	ENSG00000222035	27.113	-7.05238	2.25798	-3.12332	0.00178825	0.0382061
LOC102724710	ENSG00000253634	90.6293	3.95251	1.26588	3.12233	0.00179425	0.0383064
ABCC13	ENSG00000243064	150.041	3.31582	1.06215	3.1218	0.00179749	0.0383361
SGSM2	ENSG00000141258	557.867	-2.74863	0.880499	-3.12168	0.00179825	0.0383361
NA	ENSG00000259495	146.145	3.07177	0.984215	3.12104	0.00180216	0.0383918
PDGFRB	ENSG00000113721	206.619	3.52294	1.12933	3.11951	0.00181152	0.0385624
GNG12-AS1	ENSG00000232284	87.3688	3.57871	1.14728	3.1193	0.00181279	0.0385624
NA	ENSG00000273306	81.6845	-4.58362	1.47019	-3.11771	0.00182262	0.0387434
SULT1C4	ENSG00000198075	59.482	4.64788	1.49095	3.11739	0.00182458	0.0387572
NA	ENSG00000283341	57.2869	4.79529	1.53838	3.11711	0.00182635	0.038761
VPS9D1	ENSG00000075399	67.7704	-4.75851	1.5267	-3.11685	0.00182792	0.038761
OR7A5	ENSG00000188269	35.3252	7.37174	2.36522	3.11673	0.00182871	0.038761
TBX18	ENSG00000112837	60.256	3.86252	1.23941	3.11641	0.00183066	0.0387745
MTATP6P8	ENSG00000283547	36.8458	5.34009	1.71385	3.11584	0.00183424	0.0388224
PPP1R1B	ENSG00000131771	45.1179	5.75956	1.84948	3.11415	0.00184476	0.0390156
NA	ENSG00000288086	29.8077	6.09063	1.95592	3.11395	0.00184602	0.0390156
ARHGEF17-AS1	ENSG00000257038	19.9639	7.32641	2.35327	3.11328	0.00185017	0.0390753
FAM151A	ENSG00000162391	98.6706	4.07108	1.30804	3.11234	0.00185608	0.0391719
FALEC	ENSG00000228126	111.405	5.15277	1.65576	3.11203	0.00185804	0.0391852
LINC01010	ENSG00000236700	63.9346	4.56086	1.46619	3.11069	0.00186651	0.0393223
TTC8	ENSG00000165533	261.156	2.63968	0.848613	3.11058	0.00186721	0.0393223
NA	ENSG00000267599	44.5153	4.88461	1.57083	3.10958	0.00187354	0.0393926
CRYZL2P	ENSG00000242193	67.7821	-4.56239	1.46724	-3.10949	0.00187409	0.0393926
NA	ENSG00000250890	22.2362	6.37316	2.04963	3.10942	0.00187457	0.0393926
RPIA	ENSG00000153574	183.926	2.68785	0.864514	3.10909	0.00187664	0.0394082
HNRNPA1P64	ENSG00000213559	48.2273	4.99722	1.60776	3.10818	0.0018824	0.039501
ZMPSTE24	ENSG00000084073	122.241	-4.28452	1.37857	-3.10795	0.0018839	0.0395041
ALG14-AS1	ENSG00000230427	81.913	3.24436	1.04419	3.10707	0.0018895	0.0395935
C6orf120	ENSG00000185127	100.976	-3.97518	1.27952	-3.10678	0.00189139	0.0396048
RNU6-374P	ENSG00000201016	21.259	7.43986	2.39636	3.10465	0.00190501	0.0398617
RNA5SP484	ENSG00000238908	60.6126	4.44648	1.43309	3.10272	0.0019175	0.0400912
ZNF786	ENSG00000197362	49.3715	-5.05573	1.62955	-3.10254	0.0019187	0.0400912
NSL1	ENSG00000117697	384.858	-2.65489	0.855911	-3.10184	0.00192325	0.0401347
SULT1A2	ENSG00000197165	27.2628	6.54485	2.11002	3.1018	0.00192351	0.0401347
HMBS	ENSG00000256269	58.8009	-4.86848	1.56982	-3.10129	0.00192679	0.0401746
NA	ENSG00000279744	501.086	2.48474	0.801323	3.1008	0.00193001	0.0402133
RN7SL246P	ENSG00000265093	38.5119	-5.36216	1.72962	-3.10019	0.00193395	0.0402497
WDR55	ENSG00000120314	424.548	-2.73589	0.882513	-3.10011	0.00193449	0.0402497
NA	ENSG00000286470	118.547	3.71302	1.19806	3.0992	0.00194046	0.0403455
NA	ENSG00000286751	25.3146	6.30907	2.03594	3.09885	0.00194273	0.0403641
PIP4K2C	ENSG00000166908	167.385	-3.50211	1.1305	-3.09785	0.0019493	0.0404513
MUC5AC	ENSG00000215182	2086.36	2.86786	0.925776	3.09779	0.00194968	0.0404513
NA	ENSG00000231113	58.0435	-4.86923	1.57224	-3.097	0.00195493	0.0405133
SOX2-OT	ENSG00000242808	346.246	3.03343	0.979499	3.09692	0.00195542	0.0405133
OR13Z1P	ENSG00000226653	16.2316	8.37441	2.70604	3.09471	0.00197003	0.0407448
NA	ENSG00000287236	40.4158	5.48931	1.77379	3.09467	0.00197029	0.0407448
CD3D	ENSG00000167286	142.7	-3.42286	1.10607	-3.09461	0.00197074	0.0407448
NA	ENSG00000237626	123.576	3.4845	1.12671	3.09263	0.00198393	0.0409625
NA	ENSG00000260604	31.8939	5.46008	1.76553	3.09261	0.00198405	0.0409625
NMRAL2P	ENSG00000171658	39.5774	4.57767	1.4809	3.09114	0.00199388	0.0411281
NA	ENSG00000235493	63.8965	4.40065	1.4237	3.09099	0.00199489	0.0411281
EPM2A	ENSG00000112425	764.355	2.89787	0.937584	3.09079	0.00199627	0.0411281
NA	ENSG00000283457	42.2097	4.34405	1.40589	3.0899	0.00200224	0.0412224
NA	ENSG00000287478	33.2951	5.26707	1.70477	3.08961	0.00200418	0.041233
LOC101929494	ENSG00000276170	38.011	5.52521	1.78844	3.08941	0.00200556	0.041233
S1PR1	ENSG00000170989	732.059	-2.40527	0.778695	-3.08885	0.00200935	0.0412517
TMSB15B	ENSG00000158427	67.7832	-4.70988	1.52489	-3.08867	0.00201055	0.0412517
YIPF7	ENSG00000177752	34.208	5.41432	1.75297	3.08865	0.00201067	0.0412517
NA	ENSG00000285748	34.2489	5.7039	1.8475	3.08737	0.00201936	0.0413678
PNMA8B	ENSG00000204851	39.224	6.21172	2.01198	3.08736	0.0020194	0.0413678
LOC101929586	ENSG00000259175	61.1802	4.10351	1.3292	3.0872	0.00202055	0.0413678
NA	ENSG00000258628	139.975	3.27171	1.05995	3.08668	0.00202408	0.0414114
ALPI	ENSG00000163295	71.3615	3.91739	1.26923	3.08644	0.00202568	0.0414153
KRT80	ENSG00000167767	48.0159	5.0581	1.63948	3.08519	0.00203425	0.0415616
ASH2LP3	ENSG00000225724	31.513	6.56872	2.12939	3.08479	0.00203697	0.0415884
NA	ENSG00000275481	73.7955	-3.53923	1.14752	-3.08424	0.00204076	0.0416154
CNN1	ENSG00000130176	219.406	4.0834	1.32398	3.08418	0.00204112	0.0416154
SPTY2D1OS	ENSG00000247595	128.66	3.69059	1.19703	3.08313	0.00204837	0.0417343
NRAP	ENSG00000197893	116.755	3.12356	1.01325	3.08271	0.00205128	0.0417647
PRKAR1AP1	ENSG00000233401	46.4634	-6.58615	2.1367	-3.0824	0.00205341	0.0417791
NA	ENSG00000270084	164.126	-3.45073	1.12013	-3.08066	0.00206545	0.041995
PHF24	ENSG00000122733	101.18	3.73603	1.21313	3.07967	0.00207231	0.0421056
TMEM30B	ENSG00000182107	72.8983	-4.49436	1.45961	-3.07915	0.00207593	0.0421499
SSH3	ENSG00000172830	83.1238	-4.56098	1.48179	-3.07802	0.00208383	0.0422812
CASC2	ENSG00000177640	108.113	3.11311	1.01149	3.07773	0.00208585	0.0422931
FSTL3	ENSG00000070404	20.9125	-7.45664	2.42303	-3.0774	0.00208815	0.0423105
LINC02248	ENSG00000235160	59.741	3.70372	1.20393	3.07635	0.00209549	0.0424301
OR10C1	ENSG00000206474	77.8317	4.38377	1.4254	3.07546	0.00210176	0.0425278
TTPA	ENSG00000137561	20.5077	6.33224	2.05939	3.07482	0.0021063	0.0425904
NA	ENSG00000223842	88.2069	3.98344	1.29567	3.07443	0.00210906	0.042617
ERLNC1	ENSG00000230550	84.3641	4.95414	1.61167	3.07392	0.00211267	0.0426371
RAB25	ENSG00000132698	58.2359	3.96962	1.29141	3.07385	0.00211312	0.0426371
NA	ENSG00000251348	80.2884	4.45434	1.44919	3.07367	0.0021144	0.0426371
C15orf62	ENSG00000188277	26.6699	-6.36318	2.07069	-3.07298	0.00211932	0.0426764
LY86-AS1	ENSG00000216863	193.022	2.76013	0.898222	3.07288	0.00212005	0.0426764
USP26	ENSG00000134588	43.3966	5.03536	1.63869	3.07279	0.0021207	0.0426764
TMEM14C	ENSG00000111843	63.4631	-3.93743	1.28165	-3.07217	0.00212512	0.0427177
NA	ENSG00000229816	50.0634	-4.91495	1.59987	-3.07209	0.00212565	0.0427177
NA	ENSG00000270300	37.4615	-6.23561	2.03012	-3.07155	0.00212954	0.0427639
KCND3	ENSG00000171385	165.443	2.82179	0.918741	3.07136	0.00213086	0.0427639
DHRSX	ENSG00000169084	138.833	-3.14762	1.02491	-3.07111	0.00213262	0.04277
PARVA	ENSG00000197702	221.273	2.9594	0.963768	3.07066	0.00213587	0.0428062
MTND6P15	ENSG00000225723	27.6943	6.1431	2.00093	3.07013	0.00213969	0.0428338
SLC6A5	ENSG00000165970	95.7039	3.56776	1.16219	3.06987	0.00214152	0.0428338
NA	ENSG00000259068	25.4257	7.24207	2.35909	3.06986	0.00214162	0.0428338
RNF43	ENSG00000285897	37.1381	-5.36287	1.74709	-3.0696	0.00214349	0.0428421
NA	ENSG00000280028	70.9399	4.66122	1.51867	3.06928	0.00214575	0.0428554
LINC00636	ENSG00000240423	115.092	3.28935	1.07178	3.06904	0.00214749	0.0428554
NA	ENSG00000166104	149.461	3.2337	1.0537	3.0689	0.00214852	0.0428554
NA	ENSG00000236480	32.8503	5.74088	1.87092	3.06848	0.0021515	0.0428857
TMEM128	ENSG00000132406	93.2576	-4.35343	1.41902	-3.06791	0.00215559	0.0429292
ATP5PF	ENSG00000154723	67.3026	-4.70233	1.53282	-3.06777	0.00215659	0.0429292
CCDC71	ENSG00000177352	24.4669	-6.74674	2.19942	-3.06751	0.00215849	0.0429379
NA	ENSG00000258604	28.2737	5.66389	1.84683	3.06682	0.00216346	0.0430008
SLC39A14	ENSG00000104635	218.907	2.87686	0.938104	3.06667	0.00216457	0.0430008
NA	ENSG00000266126	152.037	-3.27315	1.06742	-3.06641	0.00216644	0.0430088
NA	ENSG00000263870	82.1821	5.44384	1.77557	3.06597	0.00216962	0.0430411
TMEM115	ENSG00000126062	52.5857	-4.53695	1.47989	-3.06574	0.00217129	0.0430411
LINC02777	ENSG00000232453	48.2263	4.13445	1.34867	3.06558	0.00217245	0.0430411
VSTM2A	ENSG00000170419	133.968	3.46385	1.13026	3.06466	0.00217916	0.043145
CYP8B1	ENSG00000180432	187.89	3.46421	1.13056	3.06416	0.00218285	0.043189
NA	ENSG00000228522	106.543	4.44362	1.45029	3.06394	0.00218441	0.0431909
RHD	ENSG00000187010	86.0718	-3.54074	1.15588	-3.06324	0.00218952	0.0432628
NA	ENSG00000260213	75.0079	3.714	1.21279	3.06237	0.00219593	0.0433317
LINC01303	ENSG00000250548	221.167	-3.65921	1.1949	-3.06237	0.00219595	0.0433317
SULF1	ENSG00000137573	57.8139	4.59119	1.49943	3.06196	0.00219893	0.0433614
RALGDS	ENSG00000160271	126.505	-3.5271	1.15225	-3.06106	0.00220552	0.0434436
OR13D2P	ENSG00000237443	34.8419	5.26393	1.71968	3.06099	0.00220605	0.0434436
BLACE	ENSG00000204960	40.6077	5.34638	1.74709	3.06016	0.00221221	0.043536
LOC613038	ENSG00000258130	19.8954	6.47164	2.11558	3.05904	0.00222049	0.0436696
ZNF772	ENSG00000197128	45.1021	-4.99426	1.63349	-3.05741	0.00223257	0.0438316
LINC00461	ENSG00000245526	260.534	2.76364	0.903934	3.05735	0.00223303	0.0438316
NA	ENSG00000235020	107.447	3.51871	1.15094	3.05726	0.00223372	0.0438316
NA	ENSG00000286732	38.5869	5.30037	1.73377	3.05713	0.00223468	0.0438316
NA	ENSG00000283025	26.2586	7.13764	2.33523	3.0565	0.00223936	0.043894
RN7SL239P	ENSG00000242999	49.9916	-4.83186	1.58102	-3.05616	0.00224188	0.0439143
AHI1-DT	ENSG00000231028	171.239	3.21092	1.05084	3.05557	0.0022463	0.0439715
LINC01217	ENSG00000251219	44.6995	4.41487	1.44524	3.05476	0.00225239	0.0440616
CASC22	ENSG00000260887	45.1256	5.97341	1.95621	3.05356	0.00226141	0.0442044
KIF23-AS1	ENSG00000259426	107.835	4.6602	1.52624	3.05339	0.0022627	0.0442044
NA	ENSG00000258172	34.2686	-5.8216	1.90673	-3.05318	0.00226431	0.0442065
COL13A1	ENSG00000197467	332.2	2.50333	0.820103	3.05246	0.00226977	0.0442839
HSF4	ENSG00000102878	82.1669	-4.64057	1.52071	-3.05158	0.00227641	0.0443839
SEMA3E	ENSG00000170381	109.376	3.70217	1.21362	3.05052	0.00228443	0.0445109
FCRLA	ENSG00000132185	148.338	4.05531	1.32951	3.05022	0.00228671	0.0445257
RPL11P3	ENSG00000213613	114.117	-4.48384	1.47021	-3.04979	0.00229004	0.0445348
TUSC3	ENSG00000104723	35.1411	6.58816	2.16022	3.04976	0.00229022	0.0445348
GPR84	ENSG00000139572	172.657	2.71555	0.89047	3.04957	0.00229171	0.0445348
NA	ENSG00000251003	31.7192	6.29943	2.06613	3.0489	0.0022968	0.0445762
NA	ENSG00000234175	29.5654	4.81276	1.57853	3.04889	0.00229687	0.0445762
NA	ENSG00000254043	36.8386	5.1904	1.70257	3.04857	0.00229931	0.0445848
LINC02343	ENSG00000271850	280.738	3.23283	1.06053	3.04833	0.00230117	0.0445848
PIF1	ENSG00000140451	89.675	3.6469	1.1964	3.04824	0.00230186	0.0445848
NOVA2	ENSG00000104967	203.077	2.79138	0.915872	3.04778	0.00230539	0.0446001
NA	ENSG00000287145	103.086	4.07774	1.33796	3.04774	0.00230568	0.0446001
LINC00705	ENSG00000225269	86.2605	3.9716	1.30333	3.04727	0.00230931	0.0446412
CREBL2	ENSG00000111269	314.592	-2.48194	0.814728	-3.04633	0.0023165	0.0447508
NA	ENSG00000261250	40.146	4.69617	1.54191	3.04568	0.00232158	0.0448194
NA	ENSG00000255886	32.8104	5.80319	1.90574	3.04512	0.00232589	0.0448679
NA	ENSG00000275198	47.4433	-5.1372	1.68716	-3.04487	0.0023278	0.0448679
GOLGA8B	ENSG00000215252	1410.3	-2.30794	0.758032	-3.04465	0.00232954	0.0448679
DMGDH	ENSG00000132837	83.1376	3.69812	1.21466	3.04456	0.00233019	0.0448679
GRIA1	ENSG00000155511	315.697	2.79536	0.918229	3.04429	0.00233231	0.0448794
RANBP3-DT	ENSG00000266983	56.8488	-4.72682	1.55315	-3.04338	0.00233935	0.0449661
SLC44A5	ENSG00000137968	84.599	3.49433	1.1482	3.0433	0.00233998	0.0449661
SNAI1	ENSG00000124216	36.2493	-5.37967	1.76782	-3.04312	0.0023414	0.0449661
KCNJ16	ENSG00000153822	49.883	5.0215	1.65054	3.04233	0.00234753	0.0450546
SLC44A3-AS1	ENSG00000224081	137.827	3.52846	1.16035	3.04086	0.00235905	0.0452461
NA	ENSG00000279426	42.4702	6.51006	2.14158	3.03984	0.00236703	0.0453697
STAU2-AS1	ENSG00000253302	60.3466	4.94571	1.62765	3.03856	0.00237709	0.0455329
MYH2	ENSG00000125414	75.4923	4.47842	1.47405	3.03818	0.00238008	0.0455605
NA	ENSG00000255167	25.9557	6.46265	2.12735	3.03788	0.00238246	0.0455763
NA	ENSG00000250137	21.1918	6.83847	2.25152	3.03727	0.00238733	0.0456399
LINC01845	ENSG00000253298	298.454	3.39736	1.1187	3.03689	0.00239031	0.0456673
NA	ENSG00000240708	67.8346	4.84349	1.59516	3.03636	0.00239451	0.0457137
ZBTB8OS	ENSG00000176261	164.396	-3.64907	1.20186	-3.03619	0.00239585	0.0457137
UAP1L1	ENSG00000197355	127.994	-3.39956	1.11995	-3.03547	0.00240164	0.0457945
PRDM7	ENSG00000126856	66.7882	4.87136	1.60583	3.03355	0.00241696	0.0460287
NACA4P	ENSG00000228224	136.291	3.4631	1.1416	3.03354	0.00241705	0.0460287
RABEP2	ENSG00000177548	269.602	2.64147	0.870922	3.03296	0.00242165	0.0460669
MIR3671	ENSG00000265996	40.9428	-5.19781	1.71381	-3.0329	0.00242219	0.0460669
MRPL49P2	ENSG00000253934	20.3343	7.3656	2.42953	3.0317	0.00243178	0.0462196
CDKN2A	ENSG00000147889	56.3887	-4.22148	1.39256	-3.03146	0.00243375	0.0462272
LINC02273	ENSG00000245954	446.985	2.5485	0.840862	3.03082	0.00243892	0.0462803
NA	ENSG00000259550	92.9877	4.41143	1.45565	3.03057	0.00244096	0.0462803
ALKBH2	ENSG00000189046	116.226	3.02648	0.998708	3.0304	0.00244233	0.0462803
TAS1R2	ENSG00000179002	136.985	3.75324	1.23856	3.03033	0.00244284	0.0462803
HNRNPA3P16	ENSG00000267233	106.248	3.45267	1.13955	3.02986	0.00244669	0.0463235
ZNF775	ENSG00000196456	17.9126	-7.54848	2.49154	-3.02964	0.00244844	0.0463268
MAMDC2	ENSG00000165072	165.43	3.16377	1.04446	3.0291	0.00245283	0.0463801
TRAJ27	ENSG00000211862	35.1672	-5.48656	1.81142	-3.02887	0.00245473	0.0463861
ITPK1-AS1	ENSG00000258730	177.754	2.93121	0.96799	3.02814	0.00246064	0.0464508
SPATA31D4	ENSG00000189357	24.6213	6.07399	2.00602	3.02788	0.00246273	0.0464508
MAGEH1	ENSG00000187601	52.431	-4.91814	1.62458	-3.02733	0.00246726	0.0464508
NA	ENSG00000233553	25.9024	7.02871	2.32179	3.02728	0.00246767	0.0464508
BCL6B	ENSG00000161940	48.8534	-6.35472	2.09919	-3.02723	0.00246804	0.0464508
MTND5P12	ENSG00000251544	379.576	2.63643	0.870936	3.02712	0.00246892	0.0464508
NA	ENSG00000258919	24.7076	6.87674	2.27173	3.02709	0.00246919	0.0464508
NA	ENSG00000275367	82.8515	3.70914	1.22545	3.02675	0.00247199	0.0464737
MTND2P15	ENSG00000231152	62.2254	4.09544	1.35318	3.02652	0.00247386	0.0464791
NA	ENSG00000254297	51.9454	4.02884	1.33132	3.02621	0.00247643	0.0464822
NA	ENSG00000286043	18.7343	6.49409	2.14602	3.02612	0.00247718	0.0464822
ROBO1	ENSG00000169855	229.061	2.94271	0.972798	3.02499	0.00248639	0.0466254
ENTPD6	ENSG00000197586	147.488	-3.33398	1.10247	-3.02409	0.00249382	0.0467349
NA	ENSG00000273356	83.5679	-3.59473	1.18908	-3.02313	0.00250178	0.0468542
LOC400627	ENSG00000261924	43.7468	-6.30347	2.08608	-3.02169	0.00251371	0.0470478
EML2	ENSG00000125746	404.197	2.58089	0.854302	3.02105	0.00251897	0.0471163
MTND4P29	ENSG00000249177	144.777	4.3456	1.43862	3.02067	0.00252218	0.0471463
TNS4	ENSG00000131746	316.845	2.55109	0.844824	3.01967	0.00253054	0.0472725
LYPD5	ENSG00000159871	211.283	3.10863	1.02957	3.01934	0.00253324	0.0472931
TIMM10	ENSG00000134809	343.787	3.58865	1.18874	3.01886	0.00253728	0.0473308
NA	ENSG00000231697	57.0249	-4.70402	1.55845	-3.01839	0.00254121	0.0473308
NA	ENSG00000252691	30.9333	6.01421	1.99256	3.01834	0.00254165	0.0473308
ODAPH	ENSG00000174792	103.569	3.91053	1.29559	3.01833	0.00254169	0.0473308
ZNF622	ENSG00000173545	157.962	-3.76175	1.24654	-3.01776	0.00254652	0.0473753
CNTNAP5	ENSG00000155052	160.997	3.33647	1.10565	3.01767	0.0025473	0.0473753
MRPS26	ENSG00000125901	37.8543	-5.54228	1.83703	-3.01698	0.00255311	0.0474278
MB21D2	ENSG00000180611	50.0753	-4.20648	1.39428	-3.01695	0.00255335	0.0474278
PLPPR1	ENSG00000148123	57.112	3.72658	1.23533	3.01667	0.00255569	0.0474415
HLA-F-AS1	ENSG00000214922	127.243	-2.94527	0.976631	-3.01574	0.00256351	0.0475159
SEPTIN3	ENSG00000100167	392.993	3.60555	1.19562	3.01564	0.00256438	0.0475159
MTCYBP13	ENSG00000266529	364.623	3.5604	1.18065	3.01562	0.00256455	0.0475159
FMN2P1	ENSG00000231388	296.544	2.8325	0.939769	3.01404	0.00257795	0.0477343
PAMR1	ENSG00000149090	27.1207	5.97325	1.98197	3.01379	0.00258007	0.0477434
RAPGEF5	ENSG00000136237	159.611	2.92425	0.970422	3.01337	0.0025836	0.0477645
LINC02470	ENSG00000225231	61.4202	4.46063	1.48033	3.01327	0.00258445	0.0477645
MYO5B	ENSG00000167306	358.307	2.43872	0.809533	3.0125	0.00259105	0.0478345
LMO3	ENSG00000048540	226.042	2.94249	0.976777	3.01245	0.00259149	0.0478345
NA	ENSG00000249352	40.6714	5.16668	1.71625	3.01044	0.00260868	0.0481217
NA	ENSG00000265625	124.454	-4.06058	1.34894	-3.0102	0.0026108	0.0481305
TUBB2A	ENSG00000137267	210.035	-3.33649	1.10853	-3.00983	0.00261397	0.0481588
PAX9	ENSG00000198807	167.599	3.67544	1.22169	3.00849	0.00262549	0.0483408
GRK1	ENSG00000185974	69.0426	4.07808	1.35584	3.0078	0.00263148	0.0484037
NA	ENSG00000261211	28.3575	6.76224	2.24845	3.00752	0.00263393	0.0484037
PCBP3	ENSG00000183570	91.6799	3.34195	1.11122	3.00746	0.00263441	0.0484037
NA	ENSG00000225889	871.963	2.12402	0.70628	3.00734	0.00263548	0.0484037
OR6C6	ENSG00000188324	22.0757	7.4791	2.48737	3.00684	0.00263982	0.0484157
NA	ENSG00000215586	22.0757	7.4791	2.48737	3.00684	0.00263982	0.0484157
MFF-DT	ENSG00000236432	194.324	2.83853	0.944077	3.00668	0.00264121	0.0484157
SDS	ENSG00000135094	102.567	3.46403	1.15218	3.0065	0.00264271	0.0484157
ALPL	ENSG00000162551	50.0466	4.48418	1.49211	3.00526	0.00265354	0.048584
GPX3	ENSG00000211445	180.991	3.16198	1.05244	3.00442	0.00266088	0.048688
GLI3	ENSG00000106571	174.689	2.93758	0.977816	3.00422	0.0026626	0.048689
TAB2	ENSG00000228408	78.3635	3.25478	1.08347	3.00404	0.00266425	0.048689
CA10	ENSG00000154975	173.314	3.51065	1.16875	3.00377	0.0026666	0.0486924
SPATA17	ENSG00000162814	49.6114	5.1555	1.71642	3.00364	0.00266774	0.0486924
NA	ENSG00000254124	30.8017	5.42606	1.80677	3.00318	0.00267177	0.0487358
MOSPD2	ENSG00000130150	292.521	-2.45689	0.818257	-3.00258	0.00267698	0.0487889
NA	ENSG00000220204	75.7059	3.39938	1.13226	3.0023	0.00267944	0.0487889
NA	ENSG00000224093	156.724	3.38534	1.12759	3.00228	0.00267965	0.0487889
LRFN1	ENSG00000128011	51.2837	-4.73573	1.57755	-3.00195	0.00268259	0.0488103
CCR8	ENSG00000179934	32.5264	-5.58031	1.85902	-3.00175	0.0026843	0.0488103
FGF5	ENSG00000138675	66.8394	3.91982	1.30595	3.0015	0.00268654	0.0488103
GLDN	ENSG00000186417	160.2	3.3229	1.10717	3.00125	0.00268876	0.0488103
SLC35E2A	ENSG00000215790	28.5584	-5.94673	1.98162	-3.00095	0.0026914	0.0488103
HAVCR1P2	ENSG00000271053	32.004	6.63995	2.2127	3.00084	0.00269239	0.0488103
OR10AC1	ENSG00000176510	97.6683	3.33293	1.11067	3.00083	0.00269243	0.0488103
TNNT1	ENSG00000105048	117.716	3.09754	1.03266	2.99957	0.0027036	0.0489826
SLC9A4	ENSG00000180251	276.076	3.56899	1.19014	2.9988	0.00271048	0.0490771
TLR8	ENSG00000101916	658.142	-2.54721	0.849632	-2.99802	0.00271741	0.0491173
NA	ENSG00000282697	19.4738	6.55221	2.18553	2.99799	0.00271767	0.0491173
NA	ENSG00000249631	248.398	3.05042	1.01749	2.99799	0.00271771	0.0491173
NA	ENSG00000223799	61.4368	-4.63318	1.54577	-2.99734	0.00272351	0.0491919
LINC01615	ENSG00000223485	63.6579	5.26154	1.75575	2.99674	0.00272885	0.049237
NA	ENSG00000287218	139.659	-3.31776	1.10714	-2.99668	0.00272935	0.049237
NA	ENSG00000287971	31.3174	6.41721	2.14178	2.9962	0.00273367	0.0492847
SLC9A3R2	ENSG00000065054	29.2473	5.78838	1.93211	2.99589	0.00273644	0.0493045
NA	ENSG00000262079	111.151	4.82126	1.60942	2.99565	0.00273864	0.0493139
CABYR	ENSG00000154040	113.813	-3.3519	1.11926	-2.99474	0.00274677	0.0493996
IL17RD	ENSG00000144730	117.253	3.69514	1.23391	2.99467	0.00274744	0.0493996
NUTF2P6	ENSG00000259710	100.232	4.52498	1.51107	2.99456	0.00274843	0.0493996
NA	ENSG00000286939	21.4631	6.60761	2.20689	2.99408	0.00275271	0.049428
GUCY1A1	ENSG00000164116	214.806	2.54477	0.850019	2.99378	0.00275545	0.049428
NA	ENSG00000250320	73.2153	3.94069	1.31636	2.99362	0.00275688	0.049428
CHN2	ENSG00000106069	587.425	2.73926	0.915083	2.99345	0.00275843	0.049428
NA	ENSG00000231271	29.4488	5.65904	1.89057	2.99329	0.00275984	0.049428
NA	ENSG00000261815	23.2169	6.81504	2.27679	2.99327	0.00276008	0.049428
GRPEL2	ENSG00000164284	124.034	-3.07287	1.02686	-2.9925	0.00276703	0.0495223
NA	ENSG00000267614	150.47	3.8327	1.28114	2.99164	0.00277483	0.0496317
LOC152845	ENSG00000214980	29.1652	7.98644	2.66985	2.99134	0.00277756	0.0496504
MTND2P2	ENSG00000229954	162.251	3.31764	1.10919	2.99105	0.00278016	0.0496667
PTMS	ENSG00000159335	112.312	2.98179	0.997027	2.99068	0.00278357	0.0496974
NA	ENSG00000253489	24.2698	7.16206	2.39507	2.99034	0.00278669	0.049723
NA	ENSG00000287401	86.6017	5.23472	1.75163	2.98849	0.00280358	0.049994
NA	ENSG00000207061	27.8196	6.58287	2.2031	2.98801	0.00280802	0.0500198
EHD3	ENSG00000013016	241.472	-3.51273	1.17573	-2.98769	0.00281093	0.0500198
LINC00967	ENSG00000253138	59.4939	4.2442	1.42058	2.98765	0.00281133	0.0500198
CYP2T1P	ENSG00000233622	95.7506	-3.63153	1.21553	-2.9876	0.00281182	0.0500198
NA	ENSG00000271109	184.654	-2.92139	0.978129	-2.98671	0.00281997	0.0501345
BRAP	ENSG00000089234	610.749	-2.60504	0.872303	-2.98639	0.00282289	0.0501562
UCMA	ENSG00000165623	19.5177	6.67754	2.23647	2.98576	0.00282878	0.0502304
NA	ENSG00000224435	24.0629	7.21057	2.41549	2.98514	0.00283448	0.0502625
NA	ENSG00000260834	118.983	4.05406	1.35809	2.98512	0.00283468	0.0502625
LINC02021	ENSG00000249846	96.9944	3.17896	1.06498	2.98501	0.00283571	0.0502625
NA	ENSG00000287872	25.871	-7.12161	2.38604	-2.9847	0.0028386	0.0502836
NA	ENSG00000238054	20.2447	6.16521	2.06583	2.98437	0.00284164	0.0503071
NA	ENSG00000272622	63.3239	4.27378	1.43216	2.98416	0.00284362	0.050312
NA	ENSG00000287227	45.7028	4.74974	1.59184	2.9838	0.00284692	0.050324
IRS4	ENSG00000133124	69.165	3.78961	1.27018	2.98352	0.00284956	0.050324
MUC12	ENSG00000205277	3704.2	2.48918	0.834349	2.98338	0.00285085	0.050324
DNAJC3-DT	ENSG00000247400	39.3381	-4.49439	1.50649	-2.98335	0.00285114	0.050324
NA	ENSG00000201314	27.9105	6.1557	2.06418	2.98215	0.00286229	0.0504714
OLR1	ENSG00000173391	350.284	2.38392	0.799413	2.98209	0.00286292	0.0504714
NA	ENSG00000234061	31.5218	5.61354	1.88285	2.9814	0.0028693	0.0505536
CABLES2	ENSG00000149679	182.816	-3.11651	1.04539	-2.98119	0.00287131	0.0505587
NA	ENSG00000286233	40.8273	4.8182	1.61642	2.98078	0.00287514	0.050596
TRIM7	ENSG00000146054	51.1931	-4.05407	1.3603	-2.98028	0.00287989	0.0506339
PPIAP37	ENSG00000226003	22.0731	-7.0788	2.3753	-2.98017	0.0028809	0.0506339
NA	ENSG00000279161	164.879	3.53668	1.18681	2.98	0.00288246	0.0506339
NA	ENSG00000223946	82.0033	-4.50527	1.51194	-2.9798	0.00288438	0.0506375
NA	ENSG00000272281	40.1776	5.0372	1.69059	2.97956	0.00288667	0.0506475
EPB42	ENSG00000166947	58.7326	3.69329	1.23965	2.9793	0.00288911	0.05066
CTNNBL1P1	ENSG00000231235	27.6914	5.75868	1.93322	2.9788	0.00289376	0.0507029
NA	ENSG00000260518	61.9072	4.18685	1.40568	2.97852	0.0028964	0.0507029
GCNT7	ENSG00000124091	132.409	-3.71236	1.24649	-2.97824	0.00289912	0.0507029
FGFR1OP2	ENSG00000111790	423.457	-2.79404	0.938174	-2.97817	0.00289974	0.0507029
NA	ENSG00000257773	44.3592	4.2875	1.43966	2.97813	0.00290017	0.0507029
ABCA6	ENSG00000154262	156.885	3.25615	1.09358	2.9775	0.00290607	0.0507761
NA	ENSG00000279065	22.3093	6.44923	2.16714	2.97591	0.00292121	0.0510103
RAB11FIP5	ENSG00000135631	66.4409	-4.44077	1.49242	-2.97556	0.00292458	0.0510389
RPL10AP1	ENSG00000244691	62.3017	3.6124	1.21438	2.9747	0.00293278	0.0511516
OR8D1	ENSG00000196341	58.2029	4.81944	1.62047	2.97411	0.00293841	0.0512031
NA	ENSG00000226067	44.2993	-4.87065	1.63773	-2.97403	0.00293921	0.0512031
NA	ENSG00000267180	20.9075	7.12858	2.39722	2.97369	0.00294245	0.0512293
NA	ENSG00000234810	98.4885	3.56786	1.19996	2.97331	0.00294602	0.0512466
DDC	ENSG00000132437	72.5293	3.79283	1.27573	2.97307	0.00294839	0.0512466
GABRA3	ENSG00000011677	85.5328	3.77809	1.27078	2.97304	0.00294867	0.0512466
PCDH9	ENSG00000184226	297.113	2.40734	0.809921	2.97232	0.00295561	0.0513369
SRRD	ENSG00000100104	179.98	-3.07638	1.03557	-2.97072	0.00297098	0.0515215
NA	ENSG00000236397	26.4122	-6.82671	2.29813	-2.97055	0.00297268	0.0515215
LINC00619	ENSG00000226808	270.759	2.78243	0.936702	2.97046	0.00297356	0.0515215
NA	ENSG00000231993	76.5814	-4.57054	1.53869	-2.97042	0.00297397	0.0515215
LINC01817	ENSG00000231420	17.3109	7.42796	2.50074	2.97031	0.00297498	0.0515215
LINC01524	ENSG00000234948	192.665	3.19798	1.07696	2.96946	0.00298323	0.0516339
NA	ENSG00000287095	81.685	-3.76393	1.26779	-2.96889	0.00298879	0.0516998
NA	ENSG00000257763	25.524	6.55347	2.20807	2.96796	0.00299782	0.0518254
NA	ENSG00000240766	45.511	-5.51132	1.85743	-2.96717	0.00300553	0.0519282
PLEKHA7	ENSG00000166689	343.813	2.83348	0.955135	2.96658	0.00301134	0.0519834
S100A3	ENSG00000188015	56.8124	5.08287	1.71343	2.96648	0.00301225	0.0519834
CTSW	ENSG00000172543	108.837	-3.9378	1.32791	-2.96541	0.00302282	0.0521352
NA	ENSG00000237337	40.0095	5.0347	1.69864	2.96396	0.00303705	0.05235
SERPINA7	ENSG00000123561	27.4448	5.56102	1.87649	2.96352	0.0030414	0.0523943
LINC01838	ENSG00000269037	43.9841	5.12504	1.72978	2.96282	0.00304837	0.0524778
NA	ENSG00000278864	82.1819	-3.30647	1.1161	-2.96251	0.00305138	0.0524778
NA	ENSG00000230595	34.6598	4.72502	1.59495	2.96249	0.00305159	0.0524778
NA	ENSG00000278687	40.577	4.83534	1.63233	2.96224	0.00305411	0.0524903
ST8SIA5	ENSG00000101638	172.325	2.78632	0.940683	2.96202	0.00305627	0.052497
CYP11B2	ENSG00000179142	28.0971	7.29421	2.46276	2.9618	0.00305842	0.0525032
NA	ENSG00000260473	65.0782	-4.41522	1.49101	-2.96124	0.00306407	0.0525695
NA	ENSG00000232140	38.2674	4.81976	1.62789	2.96075	0.00306896	0.0526227
SPATA31B1P	ENSG00000231649	93.7854	3.72179	1.25717	2.96046	0.00307182	0.0526411
TMEM250	ENSG00000238227	20.9405	-6.45823	2.18205	-2.95971	0.00307926	0.0526922
NA	ENSG00000286889	66.2168	3.51585	1.18792	2.95967	0.00307967	0.0526922
SNAP91	ENSG00000065609	93.5795	4.1661	1.40765	2.95962	0.00308017	0.0526922
EDAR	ENSG00000135960	266.815	2.54597	0.860587	2.95841	0.00309227	0.0528028
NA	ENSG00000276649	125.048	3.00775	1.01668	2.9584	0.00309243	0.0528028
NA	ENSG00000248192	58.3848	3.79538	1.28293	2.95837	0.00309267	0.0528028
LRRC55	ENSG00000183908	31.6972	5.75619	1.9458	2.95826	0.00309381	0.0528028
OR4F13P	ENSG00000214344	24.9912	6.91733	2.33862	2.95787	0.00309776	0.0528396
ADGRD1	ENSG00000111452	389.017	2.56308	0.866631	2.95753	0.00310118	0.0528673
PRUNE2	ENSG00000106772	181.691	3.05838	1.03456	2.95621	0.00311445	0.0530628
NA	ENSG00000276718	36.6667	-5.33242	1.80394	-2.95598	0.0031168	0.0530722
TPTE2	ENSG00000132958	69.9663	3.79645	1.28456	2.95545	0.00312213	0.0531322
SLCO2B1	ENSG00000137491	184.306	3.12661	1.05832	2.95432	0.00313355	0.0532957
NA	ENSG00000259404	34.5586	5.6143	1.90081	2.95364	0.0031405	0.0533831
NA	ENSG00000286364	33.893	-5.39101	1.8257	-2.95285	0.00314859	0.0534897
DNAAF8	ENSG00000166246	25.4756	-6.70143	2.26979	-2.95244	0.00315277	0.0535298
PRORSD1P	ENSG00000162997	51.2592	-4.71619	1.59769	-2.95188	0.00315842	0.0535948
APOA1-AS	ENSG00000235910	64.3452	-3.58347	1.21427	-2.95112	0.00316619	0.0536957
NA	ENSG00000230982	33.6628	-5.38963	1.82706	-2.94989	0.00317888	0.0538799
ACOT13	ENSG00000112304	211.234	-2.93364	0.99466	-2.94939	0.003184	0.0539356
NA	ENSG00000232489	62.5795	4.31246	1.46294	2.9478	0.00320043	0.0541827
ADAMTS16-DT	ENSG00000250579	55.939	4.59276	1.55837	2.94716	0.00320705	0.0542637
LOC100419762	ENSG00000273978	24.8361	6.6946	2.27186	2.94675	0.00321137	0.0543055
CEACAM4	ENSG00000105352	74.3642	3.26289	1.1074	2.94643	0.00321464	0.0543055
NA	ENSG00000226750	20.9585	6.59533	2.23845	2.94638	0.00321512	0.0543055
MTCYBP16	ENSG00000251385	206.764	3.21517	1.09129	2.94621	0.0032169	0.0543055
NA	ENSG00000235072	44.0066	-5.30404	1.8006	-2.94571	0.00322217	0.0543633
MTND3P21	ENSG00000235794	27.6146	5.65951	1.92249	2.94385	0.0032416	0.0546343
NA	ENSG00000286431	112.278	-3.8648	1.31292	-2.94368	0.00324335	0.0546343
NA	ENSG00000246575	68.828	-4.31301	1.46522	-2.94359	0.00324432	0.0546343
EPHA1	ENSG00000146904	101.18	-3.08442	1.04789	-2.94346	0.00324566	0.0546343
LINC00472	ENSG00000233237	169.068	2.97465	1.01066	2.94327	0.00324766	0.0546368
NA	ENSG00000225857	43.3714	-5.88119	1.99891	-2.94219	0.00325899	0.0547584
NA	ENSG00000238273	74.6958	3.46241	1.17684	2.94213	0.00325965	0.0547584
DENND1C	ENSG00000205744	1148.15	-2.30162	0.782376	-2.94183	0.00326276	0.0547584
SPATA41	ENSG00000189419	110.419	3.23158	1.09851	2.94177	0.00326341	0.0547584
NA	ENSG00000288064	146.596	-3.49991	1.18976	-2.9417	0.00326419	0.0547584
LOC101928850	ENSG00000259530	58.9377	4.30352	1.46365	2.94027	0.00327929	0.0549804
MARK1	ENSG00000116141	194.013	2.79449	0.950561	2.93983	0.00328396	0.0550109
NA	ENSG00000215094	18.7256	8.5106	2.89529	2.93946	0.00328786	0.0550109
WIPI1	ENSG00000070540	212.557	-3.34778	1.13893	-2.93942	0.00328831	0.0550109
PCDHGA5	ENSG00000253485	20.7998	-7.46793	2.54064	-2.93939	0.00328858	0.0550109
AR	ENSG00000169083	462.895	2.28997	0.779185	2.93893	0.00329346	0.0550239
NA	ENSG00000205488	259.011	2.7287	0.928594	2.93853	0.00329772	0.0550239
PURG	ENSG00000172733	23.274	6.80064	2.31435	2.93847	0.0032984	0.0550239
LEAP2	ENSG00000164406	99.5509	-4.09318	1.39298	-2.93844	0.00329868	0.0550239
HPDL	ENSG00000186603	32.0944	-5.50111	1.87212	-2.93844	0.00329871	0.0550239
NA	ENSG00000258996	16.5834	8.32943	2.83492	2.93815	0.00330172	0.055043
FRRS1	ENSG00000156869	215.105	2.45626	0.836085	2.93781	0.00330539	0.0550448
OR9I3P	ENSG00000272685	130.758	4.22443	1.43796	2.93779	0.00330557	0.0550448
NA	ENSG00000236453	44.4141	4.77872	1.62679	2.93752	0.00330852	0.0550628
RETSAT	ENSG00000042445	122.871	-3.0529	1.03943	-2.93708	0.00331319	0.0551094
ZNF426-DT	ENSG00000278611	24.5792	7.16755	2.44081	2.93654	0.00331892	0.0551736
FAM83B	ENSG00000168143	32.4599	6.18762	2.10725	2.93635	0.00332101	0.0551771
NA	ENSG00000272145	56.038	-4.68052	1.59419	-2.93599	0.00332489	0.0551938
NA	ENSG00000234984	27.1459	6.39286	2.17747	2.9359	0.00332576	0.0551938
GPAT2	ENSG00000186281	37.931	4.68722	1.59663	2.9357	0.00332793	0.0551964
RIMS1	ENSG00000079841	73.1774	3.87297	1.31934	2.93553	0.00332982	0.0551964
PSD3	ENSG00000156011	277.379	2.3681	0.806746	2.93537	0.00333155	0.0551964
ASB16-AS1	ENSG00000267080	140.552	-3.01918	1.02884	-2.93456	0.00334026	0.0552925
DISP2	ENSG00000140323	158.104	2.99193	1.01958	2.93448	0.0033411	0.0552925
SIGLEC1	ENSG00000088827	97.735	-4.02318	1.37131	-2.93383	0.0033481	0.0553663
NA	ENSG00000287202	60.5487	-4.45396	1.51829	-2.93354	0.00335117	0.0553663
RGS6	ENSG00000182732	169.206	3.12138	1.06403	2.93354	0.00335121	0.0553663
ATPSCKMT	ENSG00000150756	145.062	2.748	0.937004	2.93276	0.00335967	0.0554264
CADPS	ENSG00000163618	363.271	3.35935	1.1455	2.93264	0.00336093	0.0554264
NA	ENSG00000286592	28.6307	5.57267	1.9003	2.93251	0.00336229	0.0554264
MUC3A	ENSG00000169894	5003.16	2.51425	0.857371	2.93251	0.00336237	0.0554264
NA	ENSG00000257226	109.486	-4.07502	1.38984	-2.93199	0.00336793	0.0554599
RPL21P112	ENSG00000237924	34.6959	6.76495	2.3073	2.93197	0.00336817	0.0554599
LINC02075	ENSG00000249497	104.944	3.03589	1.0356	2.93152	0.00337304	0.0554913
SV2B	ENSG00000185518	136.752	3.10148	1.058	2.93145	0.00337384	0.0554913
NA	ENSG00000273362	36.3606	5.42087	1.84952	2.93095	0.00337924	0.055549
IFNL1	ENSG00000182393	127.07	3.94403	1.34579	2.93064	0.00338267	0.0555743
PTPN20	ENSG00000204179	99.7463	3.17965	1.0851	2.93029	0.00338644	0.0556052
NA	ENSG00000288010	27.7662	5.51697	1.88301	2.92987	0.00339107	0.0556502
NA	ENSG00000287772	38.8522	5.56599	1.90009	2.92933	0.00339691	0.0557122
NA	ENSG00000259699	70.4772	3.81476	1.30233	2.92917	0.00339863	0.0557122
ARMH4	ENSG00000139971	130.58	3.27547	1.11843	2.92863	0.00340457	0.0557784
MRFAP1L1	ENSG00000178988	204.464	-2.54203	0.868218	-2.92787	0.00341291	0.0558841
ENPP5	ENSG00000112796	205.166	3.60049	1.23066	2.92566	0.00343723	0.0562239
ZKSCAN8P1	ENSG00000226314	117.455	4.11715	1.40727	2.92564	0.00343749	0.0562239
LDC1P	ENSG00000260386	85.658	3.18967	1.09051	2.92494	0.00344518	0.0562348
RN7SKP290	ENSG00000271814	23.3451	7.09535	2.42588	2.92486	0.00344616	0.0562348
METTL5	ENSG00000138382	154.059	-3.09811	1.05924	-2.92483	0.00344647	0.0562348
RNU6-55P	ENSG00000223024	19.8068	7.05685	2.41286	2.92468	0.00344805	0.0562348
NA	ENSG00000270720	40.204	4.8776	1.6678	2.92457	0.00344934	0.0562348
NBPF3	ENSG00000142794	334.981	2.57871	0.881818	2.9243	0.00345227	0.0562348
NA	ENSG00000229021	201.395	2.68767	0.919102	2.92424	0.00345304	0.0562348
OR2J3	ENSG00000204701	47.1013	4.09827	1.40155	2.9241	0.00345451	0.0562348
LHCGR	ENSG00000138039	133.387	2.82185	0.965055	2.92403	0.00345535	0.0562348
ZNF675	ENSG00000197372	288.612	-2.84809	0.974332	-2.92313	0.00346536	0.0563657
KRTAP3-4P	ENSG00000226776	32.168	7.10303	2.4301	2.92293	0.00346752	0.0563657
RWDD3-DT	ENSG00000226026	128.978	3.28029	1.12232	2.92279	0.00346913	0.0563657
NA	ENSG00000260988	41.8963	5.8887	2.01521	2.92213	0.00347641	0.0564529
LINC02033	ENSG00000279727	57.1237	-4.53057	1.55066	-2.9217	0.00348124	0.0564785
TRAJ16	ENSG00000211873	70.6678	-4.34562	1.48738	-2.92165	0.00348183	0.0564785
NA	ENSG00000267178	33.1279	-5.60061	1.91717	-2.92129	0.00348589	0.0565133
RN7SL392P	ENSG00000242482	22.0829	6.71916	2.30049	2.92075	0.00349192	0.0565799
TNFSF10	ENSG00000121858	473.91	-2.42685	0.830997	-2.9204	0.00349577	0.0566112
APOH	ENSG00000091583	33.5457	5.37326	1.84047	2.91951	0.00350581	0.0567425
NA	ENSG00000254554	24.5958	5.69768	1.95194	2.91899	0.00351168	0.0568062
LINC01600	ENSG00000164385	35.7238	4.86865	1.66814	2.91862	0.00351587	0.0568251
ACTR3C	ENSG00000106526	126.168	-3.06766	1.05109	-2.91854	0.00351671	0.0568251
SGSH	ENSG00000181523	324.776	-2.89688	0.992672	-2.91826	0.00351991	0.0568457
BYSL	ENSG00000112578	69.7441	-3.99286	1.36835	-2.91802	0.00352265	0.0568588
NA	ENSG00000254577	67.682	-4.61108	1.58043	-2.9176	0.00352733	0.0568775
NA	ENSG00000257891	29.5218	6.18761	2.12092	2.91741	0.00352946	0.0568775
FAM47E	ENSG00000189157	132.906	3.10443	1.06411	2.91739	0.00352972	0.0568775
BRINP2	ENSG00000198797	137.2	4.88657	1.67507	2.91723	0.00353154	0.0568775
NA	ENSG00000205414	28.0843	5.85231	2.00634	2.91691	0.00353513	0.0568964
BATF3	ENSG00000123685	22.6967	-7.01701	2.40585	-2.91664	0.00353819	0.0568964
C2orf50	ENSG00000150873	86.9663	3.57778	1.22678	2.9164	0.00354098	0.0568964
NA	ENSG00000212743	138.736	2.65199	0.909365	2.91631	0.00354197	0.0568964
NA	ENSG00000261595	53.7159	4.81967	1.65275	2.91616	0.0035437	0.0568964
CD164L2	ENSG00000174950	48.0324	5.58727	1.916	2.91611	0.00354431	0.0568964
NA	ENSG00000287527	42.1441	4.06584	1.39437	2.9159	0.00354664	0.0569028
NA	ENSG00000285552	32.7856	6.21867	2.13332	2.91503	0.00355659	0.0570232
NA	ENSG00000286681	224.074	2.39571	0.821927	2.91475	0.00355969	0.0570232
FAIM2	ENSG00000135472	134.191	3.26521	1.1203	2.91458	0.00356163	0.0570232
MCAM	ENSG00000076706	56.9818	-4.80246	1.64775	-2.91456	0.00356189	0.0570232
WNK4	ENSG00000126562	137.73	2.87642	0.987086	2.91405	0.00356768	0.0570848
HNRNPKP1	ENSG00000250859	22.0546	5.82567	1.99935	2.91378	0.00357076	0.0570954
NA	ENSG00000251598	36.5776	4.98459	1.71082	2.91357	0.00357318	0.0570954
NA	ENSG00000248539	21.7747	6.52046	2.23828	2.91316	0.0035779	0.0570954
FLG-AS1	ENSG00000237975	167.093	3.25721	1.11814	2.91306	0.00357911	0.0570954
NA	ENSG00000260484	30.4189	6.31261	2.16706	2.91298	0.00357993	0.0570954
UGT3A1	ENSG00000145626	177.126	2.73073	0.937435	2.91298	0.00357997	0.0570954
CFTR	ENSG00000001626	321.151	3.07388	1.05556	2.91207	0.00359043	0.0572312
CYP3A4	ENSG00000160868	62.3838	3.51941	1.2093	2.91027	0.00361113	0.0575039
NA	ENSG00000261268	21.1494	6.57658	2.2599	2.91012	0.00361285	0.0575039
NA	ENSG00000224049	57.1685	4.99223	1.7155	2.91008	0.0036134	0.0575039
NA	ENSG00000287538	27.1946	8.35618	2.87166	2.90988	0.00361573	0.0575098
OR52T1P	ENSG00000233646	45.8054	3.8854	1.33546	2.90941	0.00362114	0.0575647
NA	ENSG00000225672	29.9629	6.4178	2.20601	2.90924	0.00362309	0.0575647
PINLYP	ENSG00000234465	78.1987	-3.35878	1.15479	-2.90856	0.00363097	0.0576222
MIR4454	ENSG00000283468	30.3623	5.24648	1.80394	2.90834	0.00363351	0.0576222
ERC2	ENSG00000187672	86.6382	3.66487	1.26014	2.9083	0.00363398	0.0576222
SNRNP40	ENSG00000060688	406.13	2.62964	0.904199	2.90825	0.00363454	0.0576222
PGF	ENSG00000119630	34.8786	6.49194	2.23274	2.90761	0.003642	0.0576973
LOC283683	ENSG00000274253	174.769	2.9237	1.00557	2.90751	0.0036432	0.0576973
NA	ENSG00000197376	26.5178	7.88989	2.71397	2.90714	0.00364752	0.0577347
FHAD1	ENSG00000142621	123.653	3.05483	1.05098	2.90666	0.00365314	0.0577631
LINC00923	ENSG00000251209	253.163	2.94035	1.01159	2.90665	0.00365324	0.0577631
DCDC1	ENSG00000170959	122.483	3.27857	1.12814	2.90618	0.00365868	0.0578182
ZMAT4	ENSG00000165061	168.726	3.06812	1.0563	2.90459	0.00367732	0.0580816
HBM	ENSG00000206177	15.9794	7.17751	2.47179	2.90377	0.00368695	0.0582025
TRBV20OR9-2	ENSG00000205274	22.3149	5.92176	2.03961	2.90338	0.00369158	0.0582443
AK4	ENSG00000162433	117.562	3.05538	1.0525	2.90298	0.0036963	0.0582876
HRH1	ENSG00000196639	151.736	2.92618	1.00825	2.90223	0.00370519	0.0583374
GSG1L	ENSG00000169181	234.435	2.83296	0.97619	2.90206	0.00370716	0.0583374
SF3B6	ENSG00000115128	96.7072	-3.21275	1.10706	-2.90205	0.00370725	0.0583374
NDST3	ENSG00000164100	35.449	4.76151	1.64078	2.90199	0.00370802	0.0583374
SPINT1-AS1	ENSG00000261183	32.8045	4.64377	1.60026	2.90187	0.00370937	0.0583374
NA	ENSG00000233221	23.2207	7.25537	2.5005	2.90157	0.00371301	0.0583635
NA	ENSG00000288574	26.2066	6.53688	2.25343	2.90086	0.0037214	0.0584504
NA	ENSG00000279518	58.2995	3.43336	1.1836	2.90077	0.00372251	0.0584504
SLFN13	ENSG00000154760	773.631	-2.81344	0.969993	-2.90047	0.00372598	0.0584737
NA	ENSG00000253669	27.0799	-6.04741	2.08533	-2.89998	0.00373188	0.0585139
NA	ENSG00000274698	100.608	3.62219	1.24906	2.89993	0.00373252	0.0585139
CBLN2	ENSG00000141668	90.4755	3.4586	1.19278	2.89963	0.00373608	0.0585252
PNMA8C	ENSG00000277531	213.071	2.58469	0.891416	2.89953	0.00373721	0.0585252
RASD1	ENSG00000108551	73.2587	-4.37096	1.50768	-2.89913	0.00374196	0.0585684
NA	ENSG00000253717	18.927	6.72783	2.3208	2.89893	0.00374441	0.0585755
NA	ENSG00000270487	60.7935	-3.95083	1.36311	-2.89841	0.00375063	0.0586418
UGT3A2	ENSG00000168671	27.0703	5.93609	2.04848	2.8978	0.00375795	0.0587145
NA	ENSG00000285871	37.9445	-5.01584	1.73098	-2.89769	0.00375927	0.0587145
NA	ENSG00000240086	162.905	3.02382	1.04359	2.89751	0.00376139	0.0587164
LINC00589	ENSG00000251191	44.3482	4.29099	1.48117	2.89704	0.00376704	0.0587734
NA	ENSG00000248574	41.9671	5.91666	2.04246	2.89683	0.00376954	0.0587744
GSTA5	ENSG00000182793	27.9713	5.50005	1.89873	2.8967	0.0037711	0.0587744
ZNF350-AS1	ENSG00000269235	116.733	-3.28043	1.13258	-2.89643	0.00377438	0.0587944
TIAM1-AS1	ENSG00000237594	25.8176	6.77572	2.33967	2.89601	0.0037794	0.0588415
TYRO3	ENSG00000092445	161.379	2.94886	1.01835	2.89574	0.00378266	0.0588611
LOC105374088	ENSG00000287440	70.1635	4.30545	1.487	2.89539	0.00378684	0.0588951
MAGI1	ENSG00000151276	97.1658	3.76108	1.29922	2.89488	0.00379307	0.0589484
CDPF1	ENSG00000205643	28.7841	-5.24062	1.81037	-2.89478	0.00379427	0.0589484
NA	ENSG00000280623	59.5469	4.7911	1.65527	2.89445	0.00379824	0.058979
RPL7P61	ENSG00000230282	32.2311	6.42511	2.22037	2.89371	0.00380714	0.059086
SCN1A-AS1	ENSG00000236107	180.021	3.20305	1.10718	2.89297	0.00381617	0.0591819
NA	ENSG00000267838	16.577	-7.31009	2.52707	-2.89271	0.00381928	0.0591819
ACRP1	ENSG00000175509	34.4313	6.1668	2.13184	2.89271	0.00381936	0.0591819
NA	ENSG00000260593	25.1093	5.92843	2.04986	2.89212	0.00382653	0.0592619
FHL2	ENSG00000115641	61.1395	3.33664	1.15385	2.89174	0.00383114	0.0593022
B3GNT9	ENSG00000237172	26.0114	-5.94198	2.05559	-2.89065	0.00384444	0.059463
OR1E1	ENSG00000180016	24.0972	5.63321	1.94889	2.89046	0.00384674	0.059463
NA	ENSG00000236708	38.265	4.59215	1.58876	2.89039	0.00384759	0.059463
BPIFC	ENSG00000184459	84.0492	3.3533	1.16037	2.88985	0.00385426	0.0595246
NA	ENSG00000257677	27.5886	5.49231	1.90067	2.88967	0.00385648	0.0595246
NXT1	ENSG00000132661	62.0695	-4.60646	1.59418	-2.88955	0.00385792	0.0595246
SHARPIN	ENSG00000179526	45.9623	-3.94084	1.36389	-2.88941	0.00385967	0.0595246
MYO18B	ENSG00000133454	242.991	2.97155	1.0289	2.88808	0.00387597	0.0597447
PHLDB1	ENSG00000019144	539.3	2.7156	0.940487	2.88744	0.00388393	0.0598361
RFPL3S	ENSG00000205853	318.913	3.22884	1.11846	2.88687	0.00389094	0.0599128
ECT2L	ENSG00000203734	85.2786	-4.16212	1.44206	-2.88624	0.00389877	0.0599921
DENND5B	ENSG00000170456	210.293	2.37638	0.823379	2.88613	0.00390017	0.0599921
SAG	ENSG00000130561	137.791	3.13476	1.08633	2.88565	0.00390602	0.0600508
NA	ENSG00000235683	17.8724	-7.26214	2.51717	-2.88504	0.00391359	0.0601132
NA	ENSG00000236452	19.4534	6.86814	2.38064	2.885	0.00391417	0.0601132
LHFPL3-AS2	ENSG00000225329	36.8407	5.86974	2.03471	2.88481	0.00391646	0.0601171
HDAC1P2	ENSG00000233012	86.8692	4.77781	1.65638	2.88448	0.00392055	0.0601227
SEMA3G	ENSG00000010319	63.8805	-4.33659	1.50343	-2.88446	0.00392091	0.0601227
LINC00911	ENSG00000259107	42.2192	4.6539	1.61363	2.88411	0.00392517	0.0601415
PTGDR	ENSG00000168229	110.704	-3.66034	1.26923	-2.8839	0.00392785	0.0601415
NA	ENSG00000267392	26.8962	6.23193	2.16097	2.88387	0.00392827	0.0601415
ACSS3	ENSG00000111058	177.493	2.84705	0.987426	2.88331	0.00393523	0.0602108
DDX23	ENSG00000174243	269.636	-2.71416	0.941379	-2.88318	0.00393688	0.0602108
NA	ENSG00000225249	36.8138	4.80558	1.6671	2.8826	0.00394403	0.0602888
NA	ENSG00000229466	29.9281	5.93335	2.05859	2.88223	0.00394867	0.0603283
NA	ENSG00000287609	37.8506	5.00943	1.73868	2.88117	0.00396202	0.0604523
NA	ENSG00000274080	53.0247	4.75461	1.65034	2.88099	0.00396424	0.0604523
ATP12A	ENSG00000075673	51.5195	5.06795	1.75913	2.88095	0.00396482	0.0604523
ZNF503-AS1	ENSG00000226051	104.011	2.89254	1.00403	2.88093	0.00396499	0.0604523
EXOC3L1	ENSG00000179044	28.2893	5.32477	1.84876	2.88019	0.0039744	0.0605628
NA	ENSG00000235366	48.8495	5.927	2.05796	2.88003	0.00397635	0.0605628
MTRFR	ENSG00000130921	136.326	-3.27805	1.13829	-2.8798	0.00397932	0.0605767
MLF1	ENSG00000178053	155.539	2.68135	0.931251	2.8793	0.00398561	0.060641
MUC16	ENSG00000181143	4619.85	2.21659	0.769965	2.87882	0.00399167	0.0606912
MIR4713HG	ENSG00000259240	19.6465	6.66951	2.31684	2.87871	0.00399303	0.0606912
PWRN1	ENSG00000259905	282.11	2.63491	0.915386	2.87847	0.00399603	0.0607054
TLL1	ENSG00000038295	32.4125	5.17425	1.79805	2.8777	0.00400584	0.0608231
LRMDA	ENSG00000148655	274.585	2.26518	0.787884	2.87502	0.00403998	0.0613098
NA	ENSG00000287051	28.6673	5.65719	1.96792	2.8747	0.00404414	0.0613124
NA	ENSG00000231138	160.026	3.27992	1.14097	2.87468	0.00404432	0.0613124
FAM83D	ENSG00000101447	44.848	-4.04445	1.40707	-2.87437	0.00404835	0.0613345
LOC100287355	ENSG00000257629	26.156	4.759	1.65578	2.87418	0.00405073	0.0613345
ADGRB2	ENSG00000121753	65.3686	-4.65244	1.61875	-2.87408	0.00405202	0.0613345
FAH	ENSG00000103876	410.268	2.90136	1.00955	2.87391	0.00405426	0.0613368
NOS1	ENSG00000089250	287.822	2.91347	1.01388	2.87359	0.00405839	0.0613678
HSBP1L1	ENSG00000226742	98.4138	-3.65291	1.2716	-2.8727	0.00406984	0.0614971
NBPF17P	ENSG00000179571	28.7836	6.10159	2.12407	2.8726	0.00407112	0.0614971
NA	ENSG00000280117	52.0321	5.92074	2.06136	2.87225	0.00407566	0.0615341
EPHA2	ENSG00000142627	157.292	2.66296	0.927321	2.87167	0.00408309	0.0616147
NA	ENSG00000286141	61.8369	4.61392	1.60708	2.871	0.00409173	0.0617135
ROBO4	ENSG00000154133	72.9756	3.70001	1.28904	2.87037	0.00409993	0.0617588
ADAMTS19-AS1	ENSG00000249421	19.9562	6.78195	2.36279	2.87032	0.00410058	0.0617588
C14orf132	ENSG00000227051	130.105	2.9703	1.03484	2.87028	0.00410103	0.0617588
NA	ENSG00000227203	62.8046	4.67607	1.62931	2.86997	0.00410512	0.0617888
NA	ENSG00000251301	130.657	-2.78568	0.970691	-2.86979	0.00410749	0.0617929
NA	ENSG00000254976	25.9205	6.25847	2.18113	2.86938	0.00411283	0.0618365
HOMER2	ENSG00000103942	380.387	2.17722	0.758843	2.86914	0.00411595	0.0618365
ROBO2	ENSG00000185008	124.239	2.915	1.01601	2.86908	0.00411669	0.0618365
MUSK	ENSG00000030304	137.855	2.67173	0.931523	2.86813	0.00412907	0.0619908
LMOD3	ENSG00000163380	68.2973	-4.24934	1.48214	-2.86704	0.00414331	0.0621728
FAM229A	ENSG00000225828	247.176	-2.81548	0.982189	-2.86654	0.00414989	0.0622328
OR1AA1P	ENSG00000234288	23.1082	7.08627	2.47217	2.86641	0.00415153	0.0622328
NA	ENSG00000287245	87.8423	3.57722	1.24815	2.86602	0.00415671	0.0622787
LOC101927787	ENSG00000228044	156.367	2.6794	0.935078	2.86543	0.00416439	0.0623621
GUSBP2	ENSG00000241549	104.5	2.80782	0.980151	2.86468	0.00417426	0.0624781
TCF23	ENSG00000163792	39.2921	4.76109	1.6625	2.86381	0.00418578	0.0626187
AADACL4	ENSG00000204518	62.1801	4.06334	1.41903	2.86346	0.00419038	0.0626477
KLK13	ENSG00000167759	64.9204	3.6174	1.26337	2.8633	0.00419258	0.0626477
DHTKD1	ENSG00000181192	147.695	-3.03874	1.06138	-2.86302	0.00419623	0.0626477
LRGUK	ENSG00000155530	272.534	2.54449	0.888745	2.86302	0.00419624	0.0626477
NA	ENSG00000278041	29.2598	6.08013	2.12402	2.86256	0.00420236	0.0626744
C19orf84	ENSG00000262874	97.834	3.14399	1.09833	2.86251	0.00420298	0.0626744
DIAPH3-AS1	ENSG00000227528	17.6172	6.8925	2.40794	2.8624	0.0042044	0.0626744
CACNA1B	ENSG00000148408	118.433	4.04676	1.41384	2.86224	0.00420658	0.0626751
RN7SL258P	ENSG00000240589	34.0398	4.56052	1.59354	2.86188	0.00421133	0.0627097
NA	ENSG00000274775	117.311	3.48118	1.21646	2.86174	0.00421316	0.0627097
PRSS58	ENSG00000258223	24.8165	5.55498	1.94204	2.86038	0.00423129	0.0628664
FGF13	ENSG00000129682	223.664	2.53925	0.887785	2.86021	0.00423367	0.0628664
BLOC1S5	ENSG00000188428	79.9932	-4.18565	1.46341	-2.8602	0.00423368	0.0628664
ZFHX4-AS1	ENSG00000253661	101.112	3.58491	1.25339	2.86018	0.00423406	0.0628664
FAM78B	ENSG00000188859	163.683	3.13164	1.09492	2.86015	0.00423437	0.0628664
CATSPERG	ENSG00000099338	584.596	2.69453	0.942271	2.85961	0.00424158	0.0629417
PCGF3-AS1	ENSG00000249592	134.047	-3.48348	1.21868	-2.85841	0.00425768	0.0631129
NA	ENSG00000241438	39.969	-5.08105	1.77759	-2.85838	0.00425804	0.0631129
FAM216A	ENSG00000204856	63.795	-4.32393	1.51278	-2.85827	0.00425955	0.0631129
PLEKHG1	ENSG00000120278	179.967	2.77161	0.969767	2.85801	0.00426305	0.063133
NA	ENSG00000253507	226.936	2.80439	0.981324	2.85776	0.00426643	0.0631514
LINC01980	ENSG00000225548	68.8474	4.31244	1.50933	2.85718	0.00427418	0.0632336
NA	ENSG00000258352	117.732	-3.44884	1.20721	-2.85686	0.00427857	0.0632336
TMUB2	ENSG00000168591	229.638	-2.76926	0.969349	-2.85682	0.00427904	0.0632336
NA	ENSG00000236816	180.341	3.1608	1.10645	2.85671	0.00428058	0.0632336
DNAH5	ENSG00000039139	239.282	2.80289	0.981272	2.85638	0.00428498	0.063243
NA	ENSG00000236335	53.5586	5.31719	1.86154	2.85634	0.00428552	0.063243
ARHGEF4	ENSG00000136002	209.853	2.81703	0.986415	2.85583	0.00429251	0.063306
ZNF77	ENSG00000175691	28.2966	-5.72811	2.00584	-2.85571	0.00429408	0.063306
LINC01869	ENSG00000180279	74.5685	4.10383	1.43715	2.85554	0.00429643	0.0633089
CCDC190	ENSG00000185860	41.9705	5.44331	1.90636	2.85534	0.00429903	0.0633156
[truncated: 27,442 more rows]
