# Supplementary material for: An exploratory single-cell analysis of peripheral blood mononuclear cells from vedolizumab-treated Crohn’s disease patients identifies response-associated differences among the plasmacytoid dendritic cells and classical monocytes
Source: Front Immunol. 2025 Aug 15;16:1551017. doi: 10.3389/fimmu.2025.1551017 (PMC12394049; doi:10.3389/fimmu.2025.1551017)
Supplement: Supplementary file 2 [file DataSheet2.zip › Table 5.XLSX]

## Sheet: PDC
Gene	baseMean	log2FoldChange	lfcSE	stat	pvalue	padj
CASC8	31.2799	-5.96902	0.987167	-6.04662	1.4792e-09	1.36974e-05
ID2	283.983	1.62143	0.300993	5.38696	7.16604e-08	0.000331788
RIPK2	368.126	1.15648	0.220624	5.24186	1.58962e-07	0.000490662
MSR1	56.0054	1.95903	0.399141	4.90812	9.19522e-07	0.00185497
ZBTB16	81.0155	1.61737	0.33066	4.89132	1.00161e-06	0.00185497
CACNB4	48.2249	-1.68707	0.358339	-4.70803	2.50125e-06	0.00386027
TNFRSF21	55.9123	2.96416	0.636122	4.65974	3.16613e-06	0.00410249
RABGEF1	740.439	0.956951	0.206397	4.63646	3.54426e-06	0.00410249
IGF2BP2	94.3605	1.66852	0.362184	4.60683	4.08852e-06	0.00420663
USP36	110.344	2.01948	0.454667	4.44167	8.92639e-06	0.00826583
PTK2B	521.092	1.21041	0.274782	4.40498	1.05795e-05	0.00890602
CCL4	28.6368	2.87328	0.657434	4.37044	1.23997e-05	0.00956842
GABPB1	61.4029	1.5496	0.359233	4.31363	1.60593e-05	0.0112687
CFD	544.188	-0.751487	0.174742	-4.30056	1.70369e-05	0.0112687
IER3	143.209	1.43332	0.335414	4.27327	1.92623e-05	0.0118913
AC096564.1	39.7738	-2.80362	0.670703	-4.18012	2.91352e-05	0.016862
CCL3	137.881	1.9091	0.460539	4.14536	3.39277e-05	0.0174929
AC114760.2	83.4894	-1.60493	0.387211	-4.14485	3.40036e-05	0.0174929
ELL2	210.837	2.09762	0.509932	4.11353	3.89662e-05	0.0189181
ARL5B	53.0904	1.77786	0.433353	4.10256	4.08598e-05	0.0189181
PIK3R1	141.588	1.2697	0.311926	4.07053	4.69055e-05	0.0206831
VSTM1	57.705	-2.15507	0.531941	-4.05134	5.09255e-05	0.021435
CD52	533.908	-0.886392	0.221334	-4.00476	6.20798e-05	0.0249939
CLEC12A	410.684	-1.0284	0.259167	-3.96811	7.24455e-05	0.0279519
ZC3H3	67.7426	1.27121	0.322873	3.93719	8.24409e-05	0.0305361
RANBP2	221.025	1.48119	0.380418	3.89358	9.87754e-05	0.0350913
ZBTB21	36.6048	1.5118	0.389135	3.88503	0.000102318	0.0350913
CXCL2	28.4627	2.68887	0.698185	3.85123	0.000117525	0.0388671
SNX9	265.689	1.9161	0.500395	3.82918	0.000128573	0.0410547
GPR183	106.192	2.45223	0.643171	3.81272	0.000137446	0.0424249
PRKCE	247.068	0.773555	0.206343	3.74888	0.000177629	0.0530595
LHFPL6	10.6706	3.15876	0.846474	3.73166	0.000190219	0.0550446
EIF2AK3	116.407	2.2639	0.611528	3.70204	0.00021387	0.0600132
SLC5A4-AS1	21.35	-2.10123	0.569472	-3.6898	0.000224433	0.0611251
MAP2K1	472.888	1.16858	0.318204	3.67243	0.000240252	0.0621717
NFKB1	525.731	1.9593	0.533762	3.67073	0.000241858	0.0621717
DAAM1	42.6405	-1.42974	0.390224	-3.66389	0.000248418	0.0621717
MAP4K3	188.949	1.78993	0.49189	3.63887	0.000273834	0.0632366
ABTB2	19.3442	2.05008	0.563583	3.63759	0.000275203	0.0632366
KLF9	34.6318	1.68412	0.463266	3.63532	0.000277635	0.0632366
DUSP2	42.2524	2.58245	0.710802	3.63314	0.000279989	0.0632366
MIR181A1HG	267.88	1.14133	0.316531	3.60576	0.000311245	0.0676592
EZH2	55.1742	1.52152	0.422256	3.60332	0.000314184	0.0676592
MAFF	27.3048	2.93879	0.817078	3.59671	0.000322272	0.0678236
CCL3L1	105.057	2.27836	0.636722	3.57826	0.000345888	0.0711762
B4GALT1	378.454	0.738942	0.208864	3.53791	0.000403312	0.0811884
SHB	33.2908	3.51243	0.996843	3.52356	0.000425797	0.0838912
HLA-DQA1	145.652	1.69023	0.481393	3.51111	0.000446236	0.0843394
PTAFR	253.976	-0.922293	0.262681	-3.51108	0.000446288	0.0843394
AC025580.2	21.5943	3.54495	1.0122	3.50223	0.000461374	0.0854465
SLC7A5	42.5275	2.82441	0.808302	3.49425	0.000475404	0.0863185
OPA1	125.865	0.933587	0.26955	3.4635	0.000533194	0.0935667
CHKA	128.764	1.5298	0.442031	3.46085	0.000538474	0.0935667
SPATA1	22.413	-1.54939	0.449289	-3.44854	0.000563622	0.0935667
RFX2	226.875	-1.85757	0.538919	-3.44684	0.000567181	0.0935667
ABHD17C	16.5074	3.229	0.937177	3.44545	0.000570104	0.0935667
PRDM1	46.704	2.22667	0.646782	3.44269	0.00057595	0.0935667
ZNF438	174.698	-0.962635	0.281173	-3.42364	0.000617878	0.0976855
TMEM71	120.622	-0.88417	0.258404	-3.42166	0.000622402	0.0976855
PRKCG	54.7462	-2.22521	0.651626	-3.41486	0.000638144	0.0977196
RPS6KA3	240.122	-0.692635	0.202971	-3.41249	0.000643725	0.0977196
LCP2	430.262	1.57708	0.463615	3.40171	0.000669648	0.0986538
EIF4E	69.5894	1.86985	0.549779	3.40109	0.000671187	0.0986538
MAK	31.166	-1.65228	0.491387	-3.36248	0.000772469	0.110226
RETN	171.612	-2.13368	0.635265	-3.35873	0.000783027	0.110226
EPB41L3	275.415	1.50207	0.447337	3.35781	0.00078563	0.110226
CCND2	14.188	2.79587	0.834905	3.34873	0.000811827	0.112202
PRKCH	64.158	1.21271	0.365157	3.32107	0.000896731	0.122114
RNF217-AS1	13.811	-1.99468	0.604087	-3.30198	0.000960063	0.127913
C16orf74	30.2295	-1.39914	0.423986	-3.29997	0.000966946	0.127913
CD83	627.405	1.27956	0.388245	3.29575	0.000981586	0.128021
CTSB	335.655	0.658067	0.199932	3.29145	0.00099672	0.128189
DUSP6	324.219	-1.04539	0.319691	-3.26999	0.00107551	0.136427
FOXO3	521.511	1.35025	0.415126	3.25263	0.0011434	0.141593
TENT4B	161.922	1.31894	0.405819	3.25007	0.00115375	0.141593
TNFAIP3	222.605	1.84582	0.568291	3.24802	0.00116211	0.141593
DDIT4	32.0178	1.99669	0.617064	3.23579	0.00121307	0.144075
INSL6	19.4724	-2.04422	0.631777	-3.23567	0.00121359	0.144075
FSD1L	27.0164	-1.52077	0.472148	-3.22097	0.00127758	0.144898
AC018362.1	13.6624	-1.82868	0.567905	-3.22005	0.00128169	0.144898
C15orf48	17.3791	3.53594	1.09827	3.21956	0.00128388	0.144898
TENM4	18.3846	-3.08372	0.958569	-3.21701	0.00129536	0.144898
CCNL1	386.943	0.962716	0.300101	3.20798	0.00133673	0.144898
CYP1B1-AS1	77.0744	-1.10615	0.344863	-3.20752	0.00133886	0.144898
RILPL2	567.275	0.674989	0.21055	3.20583	0.00134673	0.144898
OSCAR	189.229	-0.984663	0.307165	-3.20564	0.0013476	0.144898
GAS2L3	35.1718	2.10836	0.658304	3.20272	0.00136135	0.144898
EGR1	150.387	1.41541	0.442439	3.19912	0.0013785	0.145055
LITAF	284.396	1.27724	0.400113	3.19219	0.00141196	0.145351
ABCG1	23.2492	2.47126	0.776072	3.18432	0.00145095	0.145351
SEC24A	45.9727	2.26101	0.710166	3.18378	0.00145367	0.145351
ABHD12	81.3674	1.53858	0.483263	3.18373	0.00145392	0.145351
PHACTR1	129.789	1.91537	0.601862	3.1824	0.00146058	0.145351
QKI	1497.65	0.871532	0.274113	3.17946	0.00147548	0.145351
POLD3	46.5527	-1.07794	0.339819	-3.17209	0.00151345	0.146712
TLE1	14.3473	3.00926	0.949098	3.17065	0.00152099	0.146712
ARAP3	26.2493	-1.32588	0.418678	-3.16684	0.00154107	0.146936
CC2D2A	18.8083	-1.59408	0.504824	-3.15769	0.00159026	0.146936
USP3-AS1	73.708	-1.17667	0.372648	-3.15759	0.0015908	0.146936
NCEH1	70.1038	-0.898429	0.284535	-3.15754	0.00159106	0.146936
MYADM	274.64	-1.05442	0.334161	-3.15542	0.00160265	0.146936
PDE4B	464.835	1.31135	0.418581	3.13283	0.00173127	0.157172
TSPYL2	14.1612	1.76381	0.564244	3.12596	0.00177224	0.15933
NRIP3	19.8669	3.04152	0.975201	3.11887	0.00181546	0.159437
BCAT1	32.1167	1.89998	0.609427	3.11765	0.001823	0.159437
SLC12A7	34.797	1.41423	0.453669	3.11731	0.00182509	0.159437
GABARAPL1	107.808	1.16704	0.375105	3.11124	0.001863	0.159458
FAM13A	109.53	-0.988839	0.318006	-3.10949	0.00187408	0.159458
CCL4L2	29.3565	5.23608	1.68425	3.10885	0.00187815	0.159458
RAPH1	28.9085	1.96175	0.631532	3.10634	0.00189421	0.159458
SIPA1L1	1246.68	0.466743	0.150586	3.09952	0.00193833	0.161702
AP001011.1	34.3667	-1.15827	0.375098	-3.0879	0.00201576	0.165578
GCH1	136.003	0.825628	0.267436	3.08719	0.00202055	0.165578
AFAP1	11.4935	-2.72069	0.884348	-3.0765	0.0020945	0.170132
FPGT	19.156	-1.45115	0.472201	-3.07316	0.00211808	0.170551
THUMPD2	45.9167	1.03988	0.339228	3.06544	0.0021735	0.173505
TMOD2	41.0857	-1.24756	0.408342	-3.05517	0.0022493	0.178022
XPO4	78.988	0.842756	0.276186	3.0514	0.00227774	0.178643
ATP10A	37.9888	1.10691	0.363444	3.04561	0.00232207	0.178643
JMY	42.9022	1.93275	0.635013	3.04363	0.0023374	0.178643
ABHD18	51.8634	-1.08579	0.356932	-3.042	0.00235014	0.178643
NXT1	29.4321	2.19882	0.722927	3.04155	0.00235362	0.178643
LRRC8C	152.747	-0.953759	0.314066	-3.03682	0.00239091	0.179542
SRC	33.2102	1.56329	0.515316	3.03365	0.00241613	0.179542
TBK1	147.292	1.037	0.342362	3.02897	0.00245387	0.179542
NFKBIZ	399.222	0.817422	0.269997	3.02752	0.0024657	0.179542
NFKBIE	29.9122	1.86912	0.617469	3.02707	0.00246939	0.179542
MAP3K8	332.236	1.57692	0.521631	3.02305	0.00250243	0.179542
RAB20	188.279	1.42098	0.470083	3.02282	0.00250433	0.179542
TWSG1	21.9448	1.43057	0.473754	3.01964	0.00253075	0.179542
PSME4	191.198	1.23109	0.407843	3.01854	0.00253996	0.179542
CENPC	103.664	1.08208	0.358805	3.01579	0.00256315	0.179809
NR4A1	157.358	1.27825	0.424633	3.01023	0.00261047	0.181137
SLC25A25	41.0629	1.18278	0.393121	3.0087	0.0026237	0.181137
MBOAT1	86.2807	-0.82561	0.274756	-3.00489	0.0026568	0.181137
FNIP2	149.006	1.70163	0.566476	3.00388	0.00266558	0.181137
TWISTNB	30.8226	1.89106	0.629881	3.00225	0.00267989	0.181137
USP12	131.594	1.20828	0.403391	2.99529	0.0027418	0.181875
SLC66A2	126.519	1.0333	0.345029	2.99483	0.00274598	0.181875
TSC22D2	170.871	0.904258	0.301982	2.99441	0.00274973	0.181875
CRY1	49.1094	1.5775	0.527628	2.98979	0.00279165	0.182872
DBF4	19.9808	1.72753	0.578078	2.98841	0.0028043	0.182872
RGL1	25.8972	1.83782	0.615675	2.98505	0.00283532	0.183602
OLR1	50.9935	4.61029	1.54923	2.97585	0.00292173	0.185457
LRP5L	35.5262	1.42411	0.47879	2.97439	0.00293575	0.185457
ACSL3	183.248	1.43428	0.482263	2.97405	0.00293899	0.185457
HSPBAP1	76.3621	-0.783296	0.263424	-2.97352	0.00294408	0.185457
DNAJC25	30.0235	1.31997	0.444322	2.97075	0.0029707	0.18587
CPEB2	115.904	0.837148	0.282973	2.9584	0.00309236	0.192183
NFAT5	417.186	1.5762	0.534085	2.95121	0.00316533	0.195407
IST1	93.1226	0.7439	0.252977	2.94058	0.00327599	0.200898
NAALADL2	25.93	-1.52637	0.519535	-2.93795	0.00330392	0.201215
RAB2A	363.79	0.73828	0.251457	2.93601	0.00332461	0.201215
FAM49A	601.165	0.758668	0.258765	2.93188	0.00336912	0.202585
UGCG	20.8494	1.58641	0.544269	2.91475	0.00355974	0.212086
AC008014.1	30.7307	-1.67551	0.575065	-2.91359	0.00357295	0.212086
SOAT1	158.292	0.618603	0.212857	2.90619	0.00365854	0.21552
ID1	9.95133	3.11383	1.07227	2.90397	0.00368465	0.21552
ICAM1	139.961	1.17968	0.406419	2.90261	0.00370062	0.21552
AC011476.3	83.8582	1.352	0.467202	2.89383	0.00380579	0.217932
LUZP1	48.4072	1.16158	0.401476	2.89327	0.00381253	0.217932
AGAP3	80.3902	1.77164	0.612332	2.89326	0.00381263	0.217932
THBS1	391.493	2.67394	0.925283	2.88986	0.00385409	0.21895
SIRPD	44.3288	-0.953015	0.330675	-2.88202	0.00395129	0.223103
CSNK1A1	418.094	0.66258	0.230489	2.87467	0.00404451	0.226983
IQCJ-SCHIP1	18.9045	3.40083	1.18402	2.87227	0.00407529	0.227333
PROK2	59.026	-1.50631	0.525016	-2.86907	0.00411678	0.228272
ABHD15-AS1	49.3734	-1.37332	0.480278	-2.85943	0.00424398	0.233924
MTHFD1L	21.8064	2.0156	0.706493	2.85296	0.00433138	0.237329
FLT1	14.3131	2.45509	0.861408	2.8501	0.00437061	0.237793
FLT3	30.1337	1.20514	0.423063	2.8486	0.00439122	0.237793
SERPINI2	20.0941	-1.52081	0.534838	-2.8435	0.00446209	0.240226
MS4A7	159.506	-0.613758	0.216172	-2.83921	0.00452256	0.241767
SBDS	38.0114	1.37348	0.484723	2.83353	0.00460375	0.241767
ZC3H12C	53.0794	1.87338	0.661578	2.83169	0.00463026	0.241767
INSIG1	43.9739	1.34231	0.474384	2.82958	0.00466086	0.241767
FAM118A	40.8143	1.02818	0.363645	2.82743	0.00469228	0.241767
ANKUB1	71.9918	-1.31411	0.464891	-2.82669	0.00470313	0.241767
CSNK1D	123.779	0.793477	0.280714	2.82664	0.00470394	0.241767
AC007038.1	13.8166	-1.67545	0.593137	-2.82472	0.00473215	0.241767
GADD45B	139.881	1.01805	0.360497	2.82403	0.00474246	0.241767
CAMSAP1	35.8364	1.66853	0.590965	2.8234	0.00475179	0.241767
DNAJC1	178.923	0.899309	0.31875	2.82136	0.00478204	0.241841
MAPKAPK2	145.153	1.18857	0.422131	2.81564	0.00486804	0.241841
LINC-PINT	29.6874	1.77023	0.628867	2.81495	0.00487841	0.241841
EP300	244.504	0.644852	0.229111	2.81458	0.00488404	0.241841
TFRC	134.41	0.794975	0.282474	2.81433	0.00488791	0.241841
ZCWPW1	35.7364	-1.20314	0.427726	-2.81288	0.00490995	0.241841
RHEB	121.96	0.885391	0.31503	2.81049	0.00494654	0.242354
TOP1	403.016	0.924576	0.32947	2.80625	0.00501219	0.244275
BTAF1	216.729	0.940251	0.335486	2.80265	0.00506842	0.244275
IRF2BP2	149.342	1.13421	0.4049	2.80122	0.00509101	0.244275
POC1B	59.2436	-1.26539	0.451863	-2.80039	0.00510404	0.244275
IFITM10	17.8595	1.69919	0.607211	2.79835	0.00513638	0.244275
RLF	211.118	0.73465	0.262574	2.79787	0.00514401	0.244275
REL	345.339	0.735682	0.263237	2.79475	0.00519404	0.245392
NRIP1	272.395	1.30287	0.466924	2.79034	0.00526533	0.247497
IRGQ	20.8626	1.59399	0.572169	2.78588	0.00533829	0.248882
C4orf19	16.1453	-1.69807	0.609794	-2.78466	0.00535833	0.248882
ZFC3H1	197.29	0.711095	0.255577	2.78231	0.00539727	0.248882
WAC	409.997	0.59627	0.21433	2.78201	0.00540229	0.248882
EML4	207.604	1.32236	0.476421	2.77562	0.00550965	0.251312
VEZT	76.6766	0.862105	0.310686	2.77484	0.00552281	0.251312
GNL1	48.3824	1.13056	0.407551	2.77404	0.00553645	0.251312
USP47	178.263	0.844587	0.305244	2.76693	0.00565875	0.255576
ARL4C	74.0478	1.66186	0.601453	2.76308	0.00572581	0.255576
P2RX4	92.4906	1.34965	0.488791	2.76119	0.00575911	0.255576
UAP1	16.2444	1.76764	0.640433	2.76006	0.00577899	0.255576
SKI	78.7861	1.75825	0.637404	2.75846	0.00580751	0.255576
KDM5B	46.4604	0.952698	0.345621	2.75648	0.00584269	0.255576
AHCTF1	193.685	0.952388	0.345535	2.75627	0.00584639	0.255576
MARCH3	20.247	2.3068	0.837033	2.75593	0.00585261	0.255576
GNA13	325.557	0.814	0.29552	2.75447	0.00587881	0.255576
C16orf54	37.3518	-1.19473	0.434791	-2.74783	0.00599919	0.259591
UBE2E1	274.309	1.12571	0.410179	2.74444	0.00606143	0.261064
TAF4B	19.0702	1.47198	0.53787	2.73668	0.00620625	0.266064
JMJD6	42.1339	1.06905	0.391189	2.73281	0.00627962	0.2674
TES	115.502	0.72285	0.264587	2.732	0.00629516	0.2674
FRAT2	64.8529	-0.787858	0.289037	-2.7258	0.00641449	0.269755
QSOX1	115.44	0.852074	0.312911	2.72305	0.00646822	0.269755
IER5	101.438	0.806449	0.296205	2.7226	0.00647701	0.269755
SH3RF3	28.9799	1.29531	0.475873	2.72196	0.0064896	0.269755
NSMAF	99.7775	0.860275	0.316089	2.72162	0.00649626	0.269755
PLEKHB2	159.142	0.938395	0.345411	2.71675	0.00659273	0.272539
UPK3BL1	25.568	1.16235	0.42888	2.7102	0.0067243	0.275536
ZNF593	28.8099	1.28932	0.475732	2.71018	0.00672474	0.275536
ANXA5	385.358	0.541758	0.200312	2.70457	0.0068392	0.276538
PRICKLE1	65.4781	-1.29906	0.480565	-2.7032	0.00686762	0.276538
AC066613.2	14.3334	-1.41476	0.523489	-2.70255	0.00688093	0.276538
H2AFV	132.803	0.626459	0.231813	2.70243	0.00688353	0.276538
HLA-DPA1	641.721	0.79581	0.294558	2.7017	0.00689852	0.276538
PHLDA2	17.0509	3.37954	1.25323	2.69666	0.0070038	0.279548
TCP11L2	41.7076	-1.24583	0.462532	-2.69349	0.00707079	0.281011
ABCA1	237.031	2.49897	0.930578	2.6854	0.00724431	0.28402
CLIC4	96.5216	1.03318	0.38481	2.6849	0.00725524	0.28402
MTAP	41.441	-0.923414	0.344017	-2.68421	0.00727015	0.28402
AL118516.1	14.1127	2.36213	0.880104	2.68393	0.0072763	0.28402
TBC1D9	196.232	-0.693699	0.258932	-2.67908	0.00738253	0.28402
DENND3	148.419	1.33882	0.499866	2.67837	0.00739825	0.28402
EHD4	94.0586	1.1729	0.438167	2.67684	0.00743194	0.28402
RCL1	18.0738	1.42037	0.530646	2.67669	0.0074354	0.28402
MYO10	20.6699	1.9278	0.720324	2.6763	0.00744395	0.28402
JPX	116.7	-0.769794	0.2877	-2.67568	0.0074578	0.28402
PLEKHM2	148.873	1.04875	0.392129	2.67451	0.00748389	0.28402
ELMSAN1	71.7229	1.13377	0.42447	2.67102	0.00756202	0.285813
KLF10	238.887	0.932189	0.349634	2.66618	0.0076718	0.287708
SUCO	102.348	0.685401	0.257082	2.66607	0.00767429	0.287708
LTA4H	251.998	-0.911559	0.342226	-2.66362	0.00773059	0.28865
RSRC2	147.197	0.582719	0.219648	2.65296	0.00797887	0.295192
AL035446.2	15.5276	-2.20045	0.829609	-2.65239	0.00799232	0.295192
SH3GL1	76.0386	1.19706	0.451378	2.65201	0.00800143	0.295192
ANKRD11	552.802	0.760381	0.287251	2.6471	0.0081185	0.297675
SLC16A1	18.8231	1.53587	0.58034	2.6465	0.00813301	0.297675
SASH1	94.2142	-1.06422	0.402677	-2.64286	0.00822087	0.299049
PDE4A	81.7819	1.45243	0.54969	2.64227	0.00823516	0.299049
ERN1	81.8748	1.0544	0.399846	2.63702	0.00836368	0.301041
NR1D2	81.5567	0.953507	0.361613	2.63682	0.00836875	0.301041
KAT6B	140.883	0.698143	0.264894	2.63556	0.00839984	0.301041
ZNF185	23.8272	-1.17023	0.444153	-2.63475	0.00842003	0.301041
SGMS2	208.657	-0.890294	0.3384	-2.6309	0.008516	0.30238
HSP90AB1	225.093	0.689972	0.262472	2.62875	0.00857001	0.30238
VOPP1	118.969	1.2753	0.485156	2.62864	0.00857259	0.30238
ANTXR2	308.267	-0.727698	0.276963	-2.62742	0.0086036	0.30238
TM9SF3	213.035	0.804761	0.306373	2.62674	0.00862076	0.30238
DPYD-AS1	61.6963	-0.838199	0.319263	-2.62542	0.00865421	0.302407
HSD11B1-AS1	17.6534	1.37257	0.523348	2.62267	0.00872434	0.303712
U2AF1L5	22.9575	1.5452	0.589843	2.61968	0.00880124	0.305241
PDIA3	239.802	0.614913	0.234871	2.61809	0.00884246	0.305527
TMEM51	10.2011	2.16083	0.82581	2.61661	0.00888065	0.305706
DSE	156	1.62074	0.620672	2.61127	0.00902062	0.309374
GRASP	35.6153	1.95539	0.750537	2.60532	0.00917887	0.31364
DDHD1	129.837	0.946612	0.363674	2.60291	0.00924353	0.314274
AEBP2	76.8121	0.769585	0.295755	2.60211	0.00926531	0.314274
LENG8	69.1822	0.725561	0.279358	2.59725	0.00939745	0.317592
BRD1	57.1112	0.92857	0.357772	2.59542	0.00944744	0.318111
AZIN1	131.612	1.01294	0.390615	2.59319	0.009509	0.318111
ITGB1	236.43	0.889901	0.343201	2.59294	0.00951584	0.318111
EYA3	79.8138	-0.872283	0.336622	-2.59128	0.00956186	0.318499
SYAP1	220.805	0.622149	0.240277	2.5893	0.00961709	0.319191
ZFX	162.926	0.635003	0.245629	2.58521	0.00973211	0.321855
SLC2A3	812.803	-0.499995	0.193799	-2.57996	0.00988113	0.32464
RRN3	31.538	1.2901	0.500084	2.57978	0.00988644	0.32464
SLC16A10	19.5984	2.25582	0.875382	2.57696	0.00996737	0.325657
FMN1	95.9395	0.859755	0.333842	2.57534	0.0100143	0.325657
DENND5A	415.105	1.03152	0.400583	2.57504	0.0100229	0.325657
NR4A3	102.237	2.71873	1.05654	2.57324	0.010075	0.325787
ATAD2	28.5437	1.47923	0.575019	2.57248	0.0100973	0.325787
ZNF331	175.257	2.51447	0.978965	2.5685	0.010214	0.327344
PRMT9	36.7074	1.40133	0.545772	2.56761	0.0102403	0.327344
TAB2	177.083	0.797332	0.310581	2.56723	0.0102516	0.327344
AC011444.2	12.3784	-1.72868	0.673843	-2.5654	0.0103056	0.327937
MCTP2	66.2565	-1.06215	0.414897	-2.56003	0.0104662	0.331907
RNF144B	377.052	1.07467	0.420188	2.55759	0.0105402	0.332072
GAB2	1027.48	0.73486	0.287585	2.55528	0.0106101	0.332072
AC006059.1	22.7876	-1.23073	0.481667	-2.55514	0.0106145	0.332072
ICAM4	16.1214	1.60793	0.629398	2.55472	0.0106274	0.332072
S100PBP	32.6332	-0.953764	0.373578	-2.55305	0.0106784	0.332072
ASCC1	25.6281	1.36207	0.533564	2.55279	0.0106865	0.332072
NUP50-DT	61.7646	-0.77814	0.305427	-2.54771	0.0108432	0.335812
INPP5A	112.304	1.25831	0.494963	2.54224	0.0110145	0.339271
PROSER2	18.5164	1.46545	0.576746	2.54089	0.0110571	0.339271
ATPSCKMT	14.4015	-1.41356	0.556685	-2.53925	0.0111091	0.339271
PLAUR	1542.91	0.701889	0.276548	2.53804	0.0111475	0.339271
SDC2	99.7708	1.51669	0.597811	2.53706	0.0111787	0.339271
CCDC59	56.391	0.989646	0.390193	2.5363	0.0112031	0.339271
ESCO1	85.8453	0.812275	0.32056	2.53392	0.0112793	0.339271
LAMP1	96.2367	0.711585	0.281106	2.53138	0.0113615	0.339271
GLS	129.467	0.802322	0.317019	2.53083	0.0113792	0.339271
SFPQ	231.585	0.543476	0.214823	2.52988	0.0114101	0.339271
USP14	73.7729	0.738065	0.291743	2.52984	0.0114114	0.339271
AC037198.1	25.1178	1.73307	0.685448	2.52838	0.0114591	0.339271
RFX3	158.8	-0.688667	0.272414	-2.52801	0.011471	0.339271
IPMK	191.955	-0.507083	0.200603	-2.52779	0.0114781	0.339271
SNAPC3	41.2909	-0.988877	0.391597	-2.52524	0.0115619	0.339271
PDZD8	105.219	0.850416	0.3368	2.52499	0.0115701	0.339271
ZFAND6	357.192	0.816442	0.323374	2.52476	0.0115777	0.339271
DNAJC15	103.868	0.792987	0.314718	2.51967	0.0117464	0.340563
TRAF1	11.0003	1.92495	0.764017	2.51951	0.0117518	0.340563
AC008569.1	61.566	-1.50467	0.597419	-2.51861	0.011782	0.340563
MAPK1IP1L	104.209	0.609713	0.242222	2.51717	0.0118301	0.340563
NSRP1	114.232	-0.601589	0.239	-2.51712	0.011832	0.340563
AC010168.1	10.8603	-1.72969	0.687255	-2.5168	0.0118425	0.340563
ATG4B	60.3389	0.725744	0.2885	2.51558	0.0118838	0.340694
EMILIN2	477.736	0.637174	0.253604	2.51248	0.0119886	0.342035
CSGALNACT1	83.3251	-1.5562	0.619503	-2.51201	0.0120045	0.342035
CCNH	232.055	0.646064	0.257312	2.51082	0.0120452	0.342144
CLEC2B	94.7917	0.733106	0.29212	2.5096	0.0120867	0.34227
CDC16	28.4238	-1.06277	0.424167	-2.50556	0.0122259	0.345158
FUS	202.342	0.600288	0.240033	2.50085	0.0123895	0.346931
LY6E	97.8163	0.754738	0.301865	2.50025	0.0124106	0.346931
ANXA1	1170.18	-0.461412	0.184605	-2.49946	0.0124384	0.346931
BPI	17.0236	-1.54629	0.618651	-2.49945	0.0124386	0.346931
CCDC66	24.5587	-1.09373	0.437982	-2.49721	0.0125176	0.347969
RELL1	245.449	-0.781482	0.313167	-2.49542	0.0125809	0.347969
PTPN7	22.8405	1.87074	0.749912	2.49461	0.0126096	0.347969
TTYH3	150.38	0.657466	0.263604	2.49415	0.0126261	0.347969
CCDC93	63.1688	1.16835	0.468964	2.49134	0.0127261	0.348947
CLEC4D	55.1597	-0.747918	0.300243	-2.49104	0.0127369	0.348947
RALGAPB	64.8323	-0.759866	0.305487	-2.4874	0.0128682	0.351504
UBA2	85.9728	0.76512	0.308016	2.48402	0.0129907	0.353805
CASP9	39.206	0.96975	0.390841	2.48118	0.0130947	0.355591
PI4KB	58.6183	0.781494	0.315186	2.47947	0.0131578	0.35626
ZC3H12A	16.0021	1.7204	0.694829	2.47601	0.0132861	0.358404
MPP7	350.11	-0.53849	0.217618	-2.47448	0.0133431	0.358404
AC097634.3	15.2143	-1.50502	0.608447	-2.47354	0.0133783	0.358404
TPM4	291.463	0.641306	0.259381	2.47244	0.0134192	0.358404
PLD1	99.7618	-0.613478	0.248156	-2.47215	0.0134305	0.358404
TRA2B	246.647	0.571003	0.231089	2.47093	0.0134764	0.358596
TFDP2	27.033	1.26349	0.511869	2.46838	0.0135727	0.358712
DNAJC16	28.3064	-1.02637	0.416097	-2.46666	0.0136382	0.358712
USPL1	48.3293	0.778705	0.315825	2.46562	0.0136777	0.358712
HCG17	12.8258	-1.68248	0.682932	-2.46361	0.0137545	0.358712
DDIT3	24.0484	1.5999	0.649491	2.46332	0.0137657	0.358712
INO80	109.538	0.624822	0.253745	2.4624	0.0138009	0.358712
UMAD1	75.4263	-0.695927	0.282651	-2.46214	0.0138111	0.358712
CC2D2B	27.6759	-1.19904	0.487031	-2.46194	0.0138187	0.358712
SLC35C2	31.9275	-0.94357	0.38339	-2.46112	0.0138504	0.358712
SZRD1	71.6937	0.839862	0.341352	2.4604	0.0138783	0.358712
PABPC4	88.93	0.952062	0.38707	2.45966	0.0139069	0.358712
TBC1D23	114.929	0.814057	0.33115	2.45827	0.0139607	0.3591
DHRS4-AS1	19.566	-1.33068	0.542415	-2.45326	0.0141569	0.361613
PPP4R3A	135.654	0.760712	0.310138	2.45282	0.0141743	0.361613
DOT1L	63.0365	1.46404	0.596888	2.45278	0.0141755	0.361613
WDR49	81.9678	-1.39056	0.56814	-2.44757	0.0143824	0.365044
RAB27A	240.29	-0.686625	0.280694	-2.44617	0.0144383	0.365044
SCLT1	455.806	-0.716809	0.293062	-2.44593	0.014448	0.365044
FAM228B	56.8098	-0.763065	0.312036	-2.44544	0.0144677	0.365044
TBC1D15	91.3765	0.864186	0.353928	2.4417	0.0146182	0.367839
KRR1	20.0614	1.30385	0.53482	2.43791	0.0147723	0.370707
PTDSS1	71.84	0.67507	0.277034	2.43678	0.0148187	0.370868
AC092745.5	19.6277	-1.23661	0.507899	-2.43475	0.014902	0.371947
TSPAN16	15.6205	-1.54056	0.633271	-2.43271	0.0149864	0.373048
REV3L	166.272	0.700595	0.28829	2.43017	0.0150916	0.37466
CCSER1	26.539	1.35969	0.560065	2.42773	0.0151935	0.375378
AC109597.1	22.7899	-1.42217	0.586066	-2.42663	0.0152397	0.375378
ATP1B3	467.397	0.796318	0.328361	2.42513	0.0153029	0.375378
VCAN-AS1	53.503	-1.37005	0.564965	-2.42502	0.0153074	0.375378
CDK14	134.839	1.43465	0.591692	2.42465	0.0153232	0.375378
B4GALT5	136.324	1.2863	0.530828	2.42319	0.015385	0.375897
ADAM28	30.0308	1.50812	0.622684	2.42196	0.015437	0.376176
INKA2	24.9545	-1.09924	0.455141	-2.41516	0.0157284	0.380732
VAV2	82.9735	0.738481	0.305792	2.41498	0.015736	0.380732
AP1G1	132.324	0.835343	0.345938	2.41472	0.0157473	0.380732
CDK17	96.6216	0.853479	0.354549	2.40722	0.0160744	0.386191
IL3RA	65.2373	1.6773	0.696825	2.40706	0.0160817	0.386191
TNFAIP8L2	44.1068	-1.04624	0.434797	-2.40626	0.0161167	0.386191
RMND1	22.5474	-1.24609	0.517966	-2.40574	0.01614	0.386191
KLF2	285.359	-0.678084	0.282154	-2.40324	0.0162506	0.387836
UBE2G1	132.016	0.647773	0.269737	2.4015	0.0163281	0.388684
H2AFY	359.914	0.424613	0.177095	2.39765	0.0165005	0.391781
ZNF703	23.0778	1.37458	0.573917	2.39509	0.0166165	0.393344
PTX3	29.9142	2.12042	0.88586	2.39363	0.0166827	0.393344
HS6ST1	34.9606	0.971744	0.406166	2.39248	0.0167351	0.393344
DHX37	17.2383	1.19517	0.499695	2.39179	0.0167663	0.393344
USP9X	222.568	0.634695	0.26556	2.39002	0.0168473	0.393344
CREB1	245.087	-0.994594	0.416201	-2.38969	0.0168624	0.393344
JAK1	306.453	0.80248	0.335899	2.38905	0.0168918	0.393344
MYO9B	663.07	0.743538	0.311322	2.38833	0.0169252	0.393344
BCL2L13	51.725	-0.790721	0.331148	-2.38782	0.0169486	0.393344
ILF3	90.1595	0.674806	0.28318	2.38296	0.0171743	0.397584
SLC15A3	107.058	0.658177	0.276608	2.37945	0.0173383	0.400381
GNA12	136.48	1.3844	0.582261	2.37762	0.0174246	0.401372
TATDN2	27.42	1.27987	0.53881	2.37537	0.0175313	0.402829
C9orf139	20.2933	-1.23486	0.520081	-2.37436	0.0175793	0.40293
CYTH3	67.2873	1.03498	0.436375	2.37178	0.0177029	0.403414
CCDC77	15.066	-1.24597	0.525569	-2.3707	0.0177546	0.403414
YTHDF3	205.347	0.735452	0.310254	2.37048	0.017765	0.403414
SMURF1	172.016	0.763616	0.322249	2.36964	0.0178052	0.403414
NLRC4	40.9782	-0.929101	0.392129	-2.36937	0.0178182	0.403414
ZNF780B	13.9508	-1.33211	0.562575	-2.36788	0.0178901	0.404054
VEGFA	49.2248	1.61649	0.683398	2.36538	0.0180117	0.405626
MGLL	16.8255	1.4929	0.631343	2.36465	0.0180473	0.405626
APBA1	9.88332	1.66457	0.704707	2.36208	0.0181729	0.406867
SREK1	120.856	0.587186	0.248753	2.36052	0.0182496	0.406867
ADAM9	85.8452	0.716384	0.303648	2.35926	0.0183115	0.406867
ENTPD1-AS1	98.6967	-0.901127	0.382171	-2.35791	0.018378	0.406867
RIPOR2	559.75	-1.00286	0.425373	-2.35761	0.0183931	0.406867
ZNF136	24.1975	1.09705	0.465363	2.35741	0.018403	0.406867
USP32	326.3	-0.621149	0.263504	-2.35727	0.0184101	0.406867
KMT2C	757.116	0.57488	0.244419	2.35203	0.0186714	0.411041
FAR2	107.066	-0.916447	0.389695	-2.3517	0.0186877	0.411041
AC008937.2	22.2174	-1.96267	0.835477	-2.34916	0.0188158	0.41272
SAP130	67.7372	0.679719	0.289535	2.34762	0.0188936	0.41272
CYCS	68.7781	1.17345	0.500014	2.34684	0.0189334	0.41272
ZNF217	61.0481	-0.912804	0.38898	-2.34666	0.0189423	0.41272
JARID2	1777.12	1.18001	0.503401	2.34408	0.0190742	0.414617
BASP1	274.425	1.30051	0.555308	2.34196	0.0191828	0.416002
SAMD8	146.069	0.591262	0.252763	2.33919	0.0193256	0.418119
DRAM1	86.4694	1.01541	0.434442	2.33727	0.0194251	0.418577
WDR48	49.3902	0.772497	0.330545	2.33704	0.0194372	0.418577
CALM2	698.015	-0.633479	0.271895	-2.32987	0.0198131	0.425215
CEP152	23.8944	-0.990613	0.425263	-2.32941	0.0198372	0.425215
AL161421.1	14.7025	1.88045	0.807633	2.32835	0.0198934	0.425434
LYSMD2	45.8752	-0.755737	0.324751	-2.32713	0.0199583	0.425556
AKAP10	86.8177	-0.759411	0.326416	-2.32652	0.019991	0.425556
RAPGEF1	380.967	1.04108	0.447933	2.32418	0.020116	0.427234
CLIP4	101.235	-0.895764	0.385814	-2.32175	0.0202465	0.429022
NSMF	13.0019	1.29024	0.55609	2.3202	0.0203302	0.429813
BHLHE40	51.817	1.3923	0.600368	2.31908	0.0203908	0.430112
ANKRD12	419.287	0.582226	0.251212	2.31767	0.0204674	0.430583
TSPAN2	12.1245	-1.33666	0.577088	-2.31622	0.0205465	0.430583
GMEB2	43.6708	0.885445	0.38242	2.31537	0.0205925	0.430583
PDE7B	59.9	-1.18604	0.512337	-2.31496	0.0206149	0.430583
GPRIN3	51.0108	1.21372	0.524421	2.3144	0.0206457	0.430583
MN1	16.3187	2.85415	1.23408	2.31278	0.0207346	0.431465
HMGXB3	35.2026	1.15211	0.498619	2.31061	0.0208545	0.431777
CD109	44.4569	3.39155	1.46827	2.30989	0.0208941	0.431777
ZNF143	56.2048	-0.668463	0.289481	-2.30918	0.0209337	0.431777
MB21D2	37.8357	1.09526	0.474315	2.30914	0.020936	0.431777
BTG3	26.8937	1.82563	0.791376	2.30691	0.0210597	0.43229
EIF4E3	105.493	-0.711477	0.308416	-2.30687	0.0210618	0.43229
NUP93	63.3203	0.683236	0.296264	2.30617	0.021101	0.43229
CDKN1A	85.9552	1.26212	0.547509	2.30521	0.0211548	0.43229
PI4K2A	76.8385	0.94918	0.41188	2.3045	0.0211944	0.43229
MNDA	1418.1	-0.516102	0.224126	-2.30273	0.021294	0.433368
AFF4	279.596	0.62431	0.271366	2.30062	0.0214131	0.434837
NOTCH2NLA	18.4074	-1.05711	0.460401	-2.29606	0.0216723	0.43839
TMEM154	193.202	-0.589684	0.256844	-2.29588	0.0216828	0.43839
SLC35E1	54.0829	0.887695	0.386807	2.29493	0.0217373	0.438516
HTR7	11.6741	1.55269	0.676813	2.29412	0.0217837	0.438516
NAIP	204.64	-0.681463	0.297459	-2.29095	0.0219665	0.441235
AP003717.1	13.0312	-1.32035	0.57721	-2.28748	0.0221681	0.443846
MEX3C	33.9704	0.998621	0.436786	2.28629	0.0222371	0.443846
LPAR1	93.6388	-0.989491	0.432837	-2.28606	0.0222507	0.443846
STPG4	31.3756	-1.10912	0.485301	-2.28542	0.0222882	0.443846
ZNF644	254.655	0.606011	0.265266	2.28454	0.0223398	0.443919
LUC7L	78.2531	0.618442	0.271109	2.28115	0.0225394	0.446194
SLC22A15	207.821	-0.545147	0.238999	-2.28096	0.0225506	0.446194
COMMD10	187.199	-0.525755	0.230698	-2.27897	0.0226687	0.446889
FBXO11	387.591	0.652137	0.286182	2.27874	0.0226823	0.446889
DOCK4	272.702	1.23294	0.541408	2.27728	0.0227697	0.44766
ETF1	209.925	0.505064	0.221976	2.27531	0.0228876	0.448089
ETS2	222.662	0.851219	0.374114	2.27529	0.0228884	0.448089
SUSD6	273.538	0.671121	0.295572	2.27058	0.0231721	0.451778
DNMBP	76.0108	0.746709	0.32895	2.26998	0.0232088	0.451778
AC016831.7	40.1225	1.4591	0.642953	2.26938	0.0232454	0.451778
MT-ATP8	337.208	0.544685	0.24013	2.26829	0.0233117	0.451778
AC087645.2	12.332	-1.36097	0.60004	-2.26814	0.0233207	0.451778
SLC9A7	15.6004	1.54066	0.679516	2.26729	0.0233727	0.45184
ADGRE3	46.1312	-0.943799	0.416801	-2.26439	0.0235504	0.454326
WDR45B	103.599	0.792463	0.350187	2.26297	0.0236377	0.454929
FZD1	9.80429	1.64496	0.727164	2.26215	0.0236879	0.454929
ADCY3	15.0398	1.69391	0.74942	2.26029	0.0238031	0.454929
SYNCRIP	181.198	0.466559	0.206447	2.25994	0.0238248	0.454929
TMEM104	72.9421	0.664599	0.294083	2.2599	0.0238273	0.454929
OTUD5	43.0718	0.734566	0.325268	2.25834	0.0239244	0.455844
MBNL1	1386.12	-0.605172	0.268068	-2.25754	0.0239747	0.455863
TAPT1-AS1	17.9712	-1.1411	0.505835	-2.25587	0.0240786	0.456625
GCLC	33.6107	1.01465	0.45009	2.25433	0.0241754	0.456625
TTN-AS1	32.8902	-0.823675	0.365443	-2.25391	0.0242018	0.456625
ARMC2	23.669	-0.953905	0.423252	-2.25375	0.024212	0.456625
UBAP1	292.92	0.983004	0.436903	2.24994	0.0244528	0.458808
ZNF280D	52.9871	-0.757068	0.336544	-2.24954	0.0244783	0.458808
IREB2	81.7432	-0.643336	0.286066	-2.24891	0.0245183	0.458808
RAB11A	180.123	-0.757695	0.336935	-2.24879	0.0245259	0.458808
ACSL1	1319.77	1.01415	0.451409	2.24663	0.0246634	0.460451
LCOR	228.959	0.595727	0.265329	2.24524	0.0247525	0.461184
AC005695.2	10.3973	-1.58782	0.708388	-2.24146	0.0249964	0.463201
UNC50	28.275	-0.920618	0.410954	-2.2402	0.0250783	0.463201
NR3C1	338.9	0.600944	0.268258	2.24017	0.0250799	0.463201
MIF	139.547	0.542619	0.242232	2.24008	0.0250859	0.463201
MYLIP	75.2877	1.03931	0.464157	2.23914	0.0251467	0.463201
MT-CO2	8772.12	0.330477	0.147606	2.23892	0.0251609	0.463201
SLC33A1	28.7984	-0.874038	0.390813	-2.23646	0.0253214	0.464469
ACVR2A	84.1516	0.833122	0.372742	2.23512	0.0254097	0.464469
IL4R	63.0711	0.722806	0.323394	2.23506	0.0254134	0.464469
LRRC28	36.2547	-0.837468	0.374861	-2.23408	0.0254778	0.464469
PLCL1	75.9684	-1.1873	0.531458	-2.23404	0.0254806	0.464469
SF3B1	206.475	0.488739	0.218892	2.23278	0.0255633	0.464513
RCOR1	343.152	0.681015	0.305049	2.23248	0.0255834	0.464513
GZF1	24.9721	1.25747	0.564235	2.22863	0.0258387	0.466619
SLC10A1	13.9554	-1.41262	0.634081	-2.22781	0.0258929	0.466619
MT-ND1	4399.84	0.419674	0.188454	2.22694	0.0259515	0.466619
FAM174B	23.5555	-0.943183	0.423623	-2.22647	0.0259829	0.466619
VCAN	4367.39	-0.661432	0.297201	-2.22554	0.0260453	0.466619
RANBP9	103.704	0.56367	0.253439	2.22409	0.0261425	0.466619
TRAF3	328.769	0.958759	0.431169	2.22363	0.0261734	0.466619
RANGAP1	15.4977	1.24554	0.560661	2.22155	0.0263137	0.466619
KPNA5	17.5604	-1.13212	0.509628	-2.22147	0.0263189	0.466619
TTC7B	11.3817	1.65181	0.743858	2.2206	0.0263782	0.466619
FBXO31	17.1564	1.89939	0.855443	2.22035	0.0263949	0.466619
HNRNPA0	77.8177	0.706422	0.318211	2.21998	0.0264199	0.466619
CPSF6	74.8421	0.6335	0.285377	2.21987	0.0264277	0.466619
SLC9A1	40.5435	0.917022	0.413103	2.21984	0.0264295	0.466619
ASMTL	69.114	0.805421	0.36291	2.21934	0.0264635	0.466619
GFPT1	38.4513	0.989901	0.446246	2.21829	0.0265353	0.466619
ANKH	27.2971	1.40109	0.631696	2.21798	0.0265559	0.466619
CEP170	229.723	0.644237	0.290642	2.2166	0.0266505	0.466794
PPM1A	105.893	0.730549	0.329739	2.21554	0.0267234	0.466794
SOX4	89.3214	1.0217	0.461336	2.21466	0.0267837	0.466794
PWWP2A	52.9793	-0.662327	0.299095	-2.21444	0.0267988	0.466794
ARID3B	67.4632	0.887008	0.400608	2.21416	0.026818	0.466794
GTF2IRD2B	22.602	-0.942073	0.425864	-2.21214	0.0269567	0.467703
BMERB1	10.2173	-1.34805	0.609612	-2.21132	0.0270137	0.467703
A1BG-AS1	12.3893	-1.33817	0.605177	-2.2112	0.0270217	0.467703
PPM1D	62.0907	0.73117	0.330972	2.20916	0.0271634	0.468476
CXXC5	31.101	1.11814	0.506153	2.2091	0.0271676	0.468476
SPATA13	114.181	0.854509	0.387266	2.20652	0.0273479	0.470342
YIPF4	81.6995	-0.621247	0.28167	-2.20559	0.0274128	0.470342
ELMOD3	28.1253	-0.936044	0.424451	-2.2053	0.0274327	0.470342
ABCC6	18.6411	-1.29749	0.588828	-2.20352	0.0275584	0.470342
CYP1B1	175.164	-0.565775	0.256782	-2.20333	0.0275715	0.470342
BLOC1S6	105.966	0.615703	0.279458	2.2032	0.0275805	0.470342
NUP37	15.5723	-1.19728	0.5439	-2.20129	0.0277152	0.470395
YARS	52.0128	0.727813	0.330654	2.20113	0.0277268	0.470395
FUNDC2	42.9289	0.768366	0.349099	2.201	0.027736	0.470395
KDM6A	400.951	0.488563	0.222094	2.1998	0.0278208	0.470969
CSF3R	797.814	-0.466241	0.212157	-2.19763	0.0279758	0.472729
LATS2	117.392	0.81217	0.370318	2.19317	0.0282951	0.476599
FAM210A	27.6639	1.19565	0.545415	2.19218	0.0283665	0.476599
SULT1B1	22.4294	-1.24398	0.567568	-2.19177	0.0283964	0.476599
RNF13	410.184	-0.54531	0.248822	-2.19157	0.0284107	0.476599
RNF145	86.0239	0.628026	0.286873	2.18921	0.0285815	0.477465
WLS	45.8194	-0.772971	0.353097	-2.18912	0.0285883	0.477465
KLRD1	13.8788	1.49333	0.682431	2.18825	0.0286514	0.477465
KIAA0040	31.1432	-0.870095	0.397664	-2.18801	0.0286685	0.477465
NDST1	72.4129	0.731902	0.334783	2.1862	0.0288012	0.478211
PIEZO1	34.9832	0.854663	0.391233	2.18454	0.0289227	0.478211
BRAF	310.194	0.7689	0.35212	2.18363	0.0289892	0.478211
ASTL	78.571	2.41633	1.10664	2.18348	0.0290004	0.478211
CUL3	305.311	0.469322	0.214971	2.18319	0.0290217	0.478211
TMEM52B	10.0312	2.13685	0.979118	2.18242	0.0290785	0.478211
GCA	220.392	-0.574439	0.26324	-2.18218	0.0290959	0.478211
PLAA	73.2986	0.739346	0.338915	2.1815	0.0291461	0.478211
TRG-AS1	32.6261	-1.24807	0.572407	-2.18039	0.0292284	0.478211
ABCE1	26.4533	0.933242	0.428049	2.18022	0.0292411	0.478211
ST14	26.9215	1.01121	0.464226	2.17826	0.0293863	0.478211
TLR1	70.2063	-0.608149	0.279282	-2.17754	0.0294401	0.478211
PPP2R2A	134.873	0.808885	0.371477	2.17748	0.0294446	0.478211
MTMR10	90.5529	0.788821	0.362304	2.17723	0.0294633	0.478211
PPP1R3B	11.8891	1.78732	0.821039	2.1769	0.029488	0.478211
FOLR3	109.231	-1.48136	0.680888	-2.17563	0.0295828	0.47891
ZNF148	208.88	-0.449729	0.206788	-2.17483	0.0296431	0.479049
C16orf91	16.9603	-1.03584	0.476516	-2.17378	0.0297219	0.479485
SLC35F1	86.3075	-3.54591	1.63327	-2.17105	0.0299275	0.481508
DLEU1	86.5809	-0.688721	0.317275	-2.17073	0.0299513	0.481508
LINC00937	151.421	-0.575635	0.265434	-2.16866	0.0301086	0.483199
CLINT1	167.518	0.487621	0.22521	2.16519	0.0303734	0.486606
PLB1	29.4678	-0.87189	0.403497	-2.16083	0.0307083	0.49112
CHD7	25.0496	1.23342	0.571354	2.15877	0.0308679	0.491946
TP53BP2	111.438	0.699485	0.324047	2.1586	0.0308816	0.491946
HK3	71.8358	-0.601875	0.27889	-2.15811	0.0309193	0.491946
OSBP	59.1217	0.662292	0.307057	2.1569	0.0310131	0.492072
HIF1A	1055.57	0.596072	0.276389	2.15664	0.0310335	0.492072
EHD1	64.2972	1.27577	0.592019	2.15495	0.0311659	0.492777
SPATA2L	21.7254	0.931519	0.432317	2.15471	0.0311844	0.492777
CXCR4	149.246	1.19546	0.55521	2.15317	0.0313056	0.49385
KIAA0825	63.9695	-0.99157	0.461149	-2.15022	0.0315379	0.496668
CYLD	118.261	0.716348	0.333407	2.14857	0.0316687	0.4967
RSBN1L	85.6907	-0.611925	0.284842	-2.1483	0.0316902	0.4967
PRMT2	90.3568	-0.803322	0.373958	-2.14816	0.0317009	0.4967
MLKL	59.5785	-0.628994	0.292932	-2.14723	0.0317747	0.497017
RNF11	74.1418	0.765936	0.356966	2.14568	0.0318981	0.498106
HLA-DRA	2101.97	0.525752	0.245315	2.14317	0.0320995	0.49956
PRNP	84.1863	0.676202	0.315599	2.1426	0.0321454	0.49956
RELB	247.539	0.84631	0.395255	2.14117	0.0322601	0.49956
ERP27	13.0903	-1.5689	0.732882	-2.14072	0.0322964	0.49956
PKD2	49.4418	0.83869	0.391909	2.14001	0.0323539	0.49956
PRDM2	166.875	0.505062	0.236012	2.13999	0.0323559	0.49956
AC011603.2	48.8397	-0.947101	0.442607	-2.13983	0.0323689	0.49956
CEP85L	192.03	0.615751	0.288538	2.13404	0.0328397	0.50523
LIN7A	112.465	-0.577756	0.270775	-2.13371	0.0328662	0.50523
KDM6B	117.443	0.760009	0.356259	2.1333	0.0329	0.50523
GALNT3	47.1021	0.993939	0.466092	2.1325	0.0329661	0.505407
DDX5	738.545	0.386639	0.181538	2.1298	0.0331878	0.507965
SPAG9	393.081	0.989878	0.465068	2.12846	0.033299	0.508521
HSD17B11	150.226	-0.518188	0.243505	-2.12804	0.033334	0.508521
PPHLN1	85.2033	0.553108	0.26017	2.12595	0.0335074	0.510137
AC013652.1	32.3962	1.1116	0.523194	2.12465	0.0336161	0.510137
FARP2	56.7538	0.724266	0.340941	2.12431	0.0336438	0.510137
PECAM1	380.108	-0.673976	0.317335	-2.12387	0.0336813	0.510137
SEH1L	48.1292	0.768232	0.361783	2.12346	0.0337153	0.510137
SLC25A51	36.3339	0.943874	0.445105	2.12056	0.0339585	0.512979
SLC25A36	71.668	0.64513	0.304474	2.11883	0.0341045	0.514345
SLCO3A1	834	-0.428263	0.20266	-2.11321	0.0345825	0.520705
CCNJ	15.7524	1.08655	0.514614	2.11139	0.0347388	0.52221
PHLPP1	118.434	0.931525	0.441797	2.10849	0.0349887	0.525114
ABCF1	80.5843	0.686968	0.326167	2.10618	0.0351885	0.527257
RAB1A	430.552	0.585201	0.278076	2.10446	0.0353381	0.527901
BID	334.808	0.851429	0.404709	2.10381	0.0353953	0.527901
TOM1	277.85	0.39051	0.185628	2.10373	0.0354024	0.527901
LRRC8B	93.6695	-0.836198	0.398353	-2.09914	0.0358045	0.533038
BZW1	121.325	0.599162	0.285899	2.09571	0.0361075	0.536686
SYNJ2BP	11.6589	-1.37537	0.656997	-2.09341	0.0363122	0.538863
NUFIP1	19.4555	1.00996	0.482711	2.09226	0.0364153	0.539231
AC025034.1	13.9837	-2.3061	1.10244	-2.09181	0.0364551	0.539231
RDX	81.7342	0.734641	0.351304	2.09118	0.0365117	0.539231
ARHGAP10	60.4218	0.969581	0.464649	2.0867	0.0369156	0.542922
REX1BD	74.4337	0.61171	0.293316	2.08549	0.0370244	0.542922
TK2	67.9894	-0.585425	0.28072	-2.08544	0.0370292	0.542922
ARID4B	347.818	0.656529	0.314866	2.0851	0.0370599	0.542922
HBEGF	125.283	1.34171	0.643628	2.0846	0.0371056	0.542922
SPRED2	76.4751	2.60557	1.2504	2.08379	0.037179	0.542922
PTGS2	100.177	0.662034	0.317774	2.08335	0.0372196	0.542922
MAP3K5	440.004	-0.62682	0.300889	-2.08323	0.0372306	0.542922
ARL17A	40.6706	-1.22044	0.586383	-2.0813	0.0374065	0.542937
BIRC3	32.9616	0.869383	0.417769	2.08101	0.0374327	0.542937
WARS	303.631	0.56351	0.271018	2.07923	0.037596	0.542937
CSRNP1	54.182	1.05778	0.508754	2.07916	0.0376022	0.542937
RNF169	98.5693	-0.522445	0.251294	-2.07902	0.0376156	0.542937
ATXN2L	61.8456	0.654333	0.314878	2.07805	0.0377047	0.542937
RGS18	116.055	-0.571752	0.275147	-2.07799	0.0377104	0.542937
SS18	67.6727	0.680485	0.327517	2.07771	0.0377365	0.542937
SLC25A17	12.1753	-1.44179	0.694298	-2.07662	0.0378363	0.542937
VNN2	125.09	-0.879585	0.423585	-2.07652	0.0378455	0.542937
NDRG1	77.6826	0.719955	0.346768	2.07619	0.0378766	0.542937
PILRB	26.8304	0.871233	0.420049	2.07412	0.0380678	0.543932
ANKRD10	78.8216	0.787079	0.379536	2.07379	0.0380988	0.543932
RBL1	18.2267	-1.03683	0.500027	-2.07354	0.0381222	0.543932
SACM1L	31.2318	-0.865123	0.417536	-2.07197	0.0382679	0.544454
ZNF782	18.5754	-1.0538	0.508619	-2.07188	0.0382764	0.544454
ATP9B	214.753	0.599135	0.289343	2.07068	0.0383888	0.545216
HIVEP2	29.6792	0.818351	0.395345	2.06996	0.0384557	0.545329
NCOR2	195.724	0.777876	0.376188	2.06778	0.0386603	0.5457
GEMIN7-AS1	16.2167	-1.14794	0.55538	-2.06694	0.03874	0.5457
PDXDC1	82.5757	0.603674	0.292065	2.06691	0.0387424	0.5457
AC010210.1	24.4381	-0.930187	0.450161	-2.06634	0.0387961	0.5457
LGALS12	14.6819	-1.13156	0.547651	-2.0662	0.0388097	0.5457
RAB11FIP1	590.489	-0.610058	0.295369	-2.06541	0.0388841	0.5457
NFKBIA	720.068	1.1869	0.574685	2.0653	0.0388944	0.5457
MEAK7	22.3747	-0.982339	0.476054	-2.0635	0.0390648	0.547262
BIN3	116.512	0.517044	0.250725	2.0622	0.0391891	0.548173
SREBF2	123.204	0.618247	0.300055	2.06045	0.039356	0.548332
PEX6	19.8257	-1.12506	0.546058	-2.06033	0.0393666	0.548332
VAPA	285.778	0.628681	0.305153	2.06021	0.039378	0.548332
ZBTB1	107.948	0.751588	0.365087	2.05866	0.0395271	0.548601
SS18L1	43.7439	1.34677	0.655641	2.05413	0.0399631	0.548601
DUSP5	18.4973	1.55787	0.758449	2.05402	0.0399738	0.548601
ZNF207	206.333	0.437996	0.213245	2.05396	0.0399795	0.548601
SNRPA1	56.1797	0.856135	0.416978	2.05319	0.0400542	0.548601
MARCH6	180.999	0.618023	0.301082	2.05267	0.0401043	0.548601
MAP2K3	122.136	0.698008	0.340127	2.0522	0.0401502	0.548601
SLC46A2	35.9942	-0.728181	0.354907	-2.05175	0.0401939	0.548601
MRTFA	285.847	0.439289	0.214131	2.0515	0.0402186	0.548601
INSYN2B	23.3564	-1.05584	0.514788	-2.05103	0.0402645	0.548601
IL4I1	13.1712	1.44016	0.702214	2.05089	0.0402779	0.548601
SLC45A4	52.9913	1.47336	0.718424	2.05083	0.0402837	0.548601
SMAD3	227.519	1.06554	0.519571	2.0508	0.040286	0.548601
ADGRE1	33.5946	-0.79524	0.387804	-2.05063	0.0403034	0.548601
HERPUD1	170.496	0.664559	0.324197	2.04986	0.0403778	0.548601
INO80D	82.3728	0.602818	0.294221	2.04886	0.0404757	0.548601
AZIN1-AS1	82.3028	1.47286	0.71889	2.0488	0.0404816	0.548601
HEG1	11.5429	1.81921	0.887996	2.04867	0.0404944	0.548601
ABCD3	52.4325	-0.633006	0.309028	-2.04838	0.040523	0.548601
DOCK11	227.022	-0.467734	0.228523	-2.04678	0.0406801	0.548666
EIF5	262.746	0.510633	0.249741	2.04465	0.040889	0.548666
TCP11L1	27.91	-0.824774	0.403395	-2.04458	0.040896	0.548666
PLK3	57.0522	0.722078	0.353241	2.04415	0.0409389	0.548666
KPNA3	122.812	0.730628	0.357433	2.0441	0.0409439	0.548666
USP40	16.7262	-1.03606	0.507084	-2.04316	0.0410361	0.548666
N4BP2L2	285.689	-0.502893	0.246158	-2.04296	0.041056	0.548666
EEA1	98.7061	-0.545008	0.266884	-2.04212	0.04114	0.548666
ATP2A2	106.889	0.550471	0.269585	2.04192	0.0411591	0.548666
OTUD4	46.2132	0.836843	0.40995	2.04133	0.0412179	0.548666
CTNNBL1	97.6651	0.725928	0.355635	2.04122	0.0412294	0.548666
CCDC90B	28.1077	-0.782104	0.383174	-2.04112	0.0412388	0.548666
AC015912.3	18.7942	1.15937	0.569278	2.03655	0.0416948	0.553937
PTPN22	47.4593	-0.658351	0.323478	-2.03523	0.0418281	0.554912
HERC4	139.274	-0.775488	0.381468	-2.0329	0.0420625	0.556201
AMMECR1	20.7705	-0.975276	0.479832	-2.03254	0.0420993	0.556201
RHOQ	241.974	0.583043	0.286889	2.03229	0.0421239	0.556201
NUP107	29.4586	-0.827912	0.407511	-2.03163	0.0421909	0.556201
MINDY2	38.3652	-0.746799	0.367647	-2.03129	0.0422256	0.556201
VDR	40.3675	0.825887	0.406896	2.02972	0.0423846	0.557043
RNF146	33.1678	-0.779765	0.384279	-2.02916	0.0424416	0.557043
ARMH4	27.9161	-0.864869	0.426278	-2.02888	0.04247	0.557043
MAP1LC3B	173.696	0.934108	0.460916	2.02663	0.0427	0.558113
C17orf49	64.4164	0.603007	0.297552	2.02656	0.0427076	0.558113
TRIM27	28.5672	-0.802089	0.395836	-2.02632	0.0427324	0.558113
CEBPB	384.579	0.54628	0.2697	2.02551	0.0428147	0.558401
HEATR5B	84.9622	-0.960437	0.474514	-2.02404	0.0429659	0.559584
SLX4IP	52.6871	-0.6145	0.30372	-2.02324	0.043048	0.559866
RASGEF1B	316.116	0.659634	0.32635	2.02125	0.0432541	0.561343
MIR22HG	68.0044	0.742844	0.367568	2.02097	0.0432828	0.561343
DIAPH2-AS1	25.2143	-0.854679	0.423165	-2.01973	0.0434115	0.562224
EIF3H	315.675	0.38744	0.19217	2.01613	0.0437865	0.566286
PSAP	1316.02	0.449728	0.223129	2.01555	0.0438474	0.566286
GABPB1-IT1	43.3914	0.845058	0.419582	2.01405	0.0440044	0.566559
MPZL1	40.3632	-0.696812	0.346054	-2.0136	0.0440519	0.566559
TXNIP	841.532	0.737441	0.366231	2.01359	0.0440521	0.566559
ARFGAP3	91.0548	0.75102	0.373255	2.01208	0.0442111	0.567815
GTF2H3	19.8607	-1.05054	0.522415	-2.01093	0.0443328	0.567832
PCGF5	51.1136	0.960429	0.477708	2.0105	0.0443788	0.567832
PURA	31.2957	-0.768679	0.382365	-2.01033	0.0443964	0.567832
ZNF224	11.7118	-1.17521	0.584884	-2.00931	0.0445042	0.567982
GNG10	91.0398	-0.585955	0.291702	-2.00874	0.0445642	0.567982
DCAF6	62.5753	-0.609657	0.303672	-2.00762	0.044684	0.567982
PLAGL2	33.7385	0.859744	0.428307	2.00731	0.0447167	0.567982
PARP6	31.4048	0.776779	0.38705	2.00692	0.0447581	0.567982
ARRDC5	13.0423	-1.11046	0.553363	-2.00675	0.0447761	0.567982
GOLGB1	130.691	-0.579309	0.288816	-2.00581	0.044877	0.568483
YWHAE	196.642	0.48989	0.244417	2.00432	0.045036	0.568598
COG3	45.7734	0.690723	0.344722	2.00371	0.0451008	0.568598
DIAPH1	424.557	-0.747904	0.373435	-2.00277	0.045202	0.568598
FOCAD	31.0739	0.745865	0.372433	2.00268	0.0452112	0.568598
HLA-A	1418.07	-0.328983	0.164382	-2.00134	0.0453562	0.568598
TMEM167A	179.733	-0.52172	0.260763	-2.00074	0.0454201	0.568598
AC092546.1	28.2907	-1.24402	0.621816	-2.00062	0.0454328	0.568598
TEX41	26.4183	0.791882	0.395929	2.00006	0.0454937	0.568598
ATL2	97.7869	0.566937	0.283481	1.99991	0.0455095	0.568598
ZRANB3	24.4717	-0.85678	0.428413	-1.99989	0.0455119	0.568598
LRG1	13.1387	1.99143	0.996302	1.99883	0.0456273	0.568598
SRGAP1	23.0224	1.38664	0.69409	1.99778	0.0457407	0.568598
ARAP1	139.664	0.479572	0.240065	1.99767	0.0457522	0.568598
ARHGEF6	82.6989	-0.57877	0.289722	-1.99767	0.0457522	0.568598
PPARG	33.4671	1.87379	0.938496	1.99659	0.0458699	0.568598
FRMD4B	266.023	-0.465205	0.233035	-1.99629	0.0459023	0.568598
HLCS	25.1788	1.00075	0.501367	1.99604	0.04593	0.568598
ZRANB1	45.7854	1.08915	0.545885	1.9952	0.0460213	0.568776
TMEM150B	25.194	-1.09915	0.551012	-1.99478	0.0460672	0.568776
APOL3	46.1407	-0.655369	0.329179	-1.99092	0.0464894	0.573225
AC023509.6	14.4522	-1.07336	0.539342	-1.99012	0.0465778	0.573551
CNOT10	41.8395	-0.761389	0.38277	-1.98916	0.0466839	0.574094
CCT2	41.6061	0.762182	0.383302	1.98846	0.0467605	0.574273
SNX8	44.5618	0.827544	0.416313	1.9878	0.0468343	0.574413
SLC19A2	21.1204	1.09782	0.552434	1.98724	0.0468959	0.574413
DGUOK	55.816	-0.581561	0.292779	-1.98635	0.0469942	0.574798
CHD1	402.258	0.575415	0.289759	1.98584	0.0470515	0.574798
PRRC2C	315.448	0.490216	0.246949	1.98509	0.0471343	0.57505
GIMAP4	120.406	-0.803166	0.404859	-1.98382	0.0472764	0.576026
AATF	108.568	0.58322	0.294133	1.98284	0.047385	0.576477
HMGA1P4	27.1202	-0.846107	0.426826	-1.98232	0.047443	0.576477
STX17-AS1	10.9311	1.94964	0.983764	1.98181	0.0475002	0.576477
CAMTA1	144.924	0.513297	0.259505	1.97799	0.0479302	0.580162
PLEKHA8	23.1103	-0.888284	0.449277	-1.97714	0.0480257	0.580162
IDI1	69.5924	0.554919	0.280746	1.97659	0.0480881	0.580162
ELF4	65.9429	0.705478	0.356946	1.97643	0.0481064	0.580162
GGA2	74.9555	1.09449	0.553796	1.97633	0.0481171	0.580162
NOP58	70.3597	0.558607	0.282863	1.97483	0.0482875	0.581459
TADA2A	19.6067	-0.966027	0.489713	-1.97264	0.048537	0.583385
LINC01010	17.0104	1.64795	0.83554	1.97232	0.0485735	0.583385
TRA2A	190.755	0.499775	0.253583	1.97085	0.0487409	0.584639
APMAP	30.5796	0.759535	0.386062	1.96739	0.0491378	0.588003
SLC1A3	12.7731	1.13675	0.577822	1.9673	0.0491484	0.588003
AMZ1	32.7133	1.32909	0.676263	1.96534	0.0493746	0.58959
HLA-DMA	214.567	0.539688	0.274752	1.96427	0.0494986	0.58959
UPP1	145.511	0.657138	0.334852	1.96247	0.0497072	0.58959
NFKB2	58.8497	0.716851	0.365373	1.96197	0.0497659	0.58959
TXNDC11	159.074	0.789971	0.402689	1.96174	0.0497927	0.58959
CCPG1	140.338	-0.588597	0.300131	-1.96114	0.0498631	0.58959
PELI2	429.523	-0.636405	0.32453	-1.96101	0.0498784	0.58959
TRIM13	45.5916	-0.725787	0.370128	-1.96091	0.0498899	0.58959
AFDN	9.83639	2.18944	1.11667	1.96068	0.0499161	0.58959
RBM39	595.334	0.373911	0.190706	1.96067	0.0499178	0.58959
XKR6	14.3783	-1.07786	0.550212	-1.959	0.0501132	0.589665
SEC22A	37.0424	-0.717889	0.366598	-1.95824	0.0502014	0.589665
FLOT1	90.788	0.495615	0.253146	1.95782	0.0502512	0.589665
B4GALT4	11.7192	1.14926	0.587546	1.95604	0.0504601	0.589665
UBE2N	99.4389	0.588197	0.300777	1.95559	0.0505133	0.589665
DENND1B	97.5162	0.604946	0.309391	1.95528	0.0505498	0.589665
BTBD19	30.0747	0.750396	0.383794	1.9552	0.0505589	0.589665
ADORA2A	14.4956	0.994618	0.508734	1.95508	0.0505731	0.589665
TRAPPC8	73.2187	-0.694096	0.355087	-1.95472	0.0506159	0.589665
CD44-AS1	10.1047	-1.45975	0.746821	-1.95462	0.0506285	0.589665
CYSLTR2	33.4437	-0.723226	0.370122	-1.95402	0.0506989	0.589665
HPSE	51.0812	-0.67976	0.347945	-1.95364	0.0507436	0.589665
YME1L1	160.698	0.45838	0.234637	1.95357	0.050752	0.589665
PLBD2	27.2581	1.01267	0.518549	1.95289	0.0508324	0.58986
POLR3E	22.6696	1.06117	0.543819	1.95134	0.051017	0.591261
FAM3C	12.3064	1.40168	0.71886	1.94987	0.0511915	0.592326
RMDN2	29.2734	-0.813212	0.41714	-1.94949	0.0512368	0.592326
RPE	22.9887	-0.901499	0.462731	-1.94821	0.0513893	0.593093
PARP8	322.994	-0.75055	0.385434	-1.94729	0.0515005	0.593093
DNAJB6	183.445	0.481926	0.247499	1.94718	0.0515127	0.593093
LANCL2	80.3042	0.657546	0.337759	1.94679	0.0515594	0.593093
FOSL2	248.572	0.590249	0.303457	1.94508	0.0517651	0.593578
UTP6	39.9827	-0.705965	0.362978	-1.94493	0.0517838	0.593578
KBTBD8	10.4341	1.91338	0.983821	1.94484	0.0517939	0.593578
SLC7A1	44.6977	1.2817	0.659418	1.94369	0.0519331	0.593645
CCDC85B	69.6066	0.549597	0.282904	1.9427	0.0520523	0.593645
SLF2	40.5546	-0.682169	0.351205	-1.94237	0.0520929	0.593645
UBR4	131.596	0.492123	0.253375	1.94227	0.0521045	0.593645
UTP25	10.9757	-1.24616	0.641793	-1.94168	0.0521762	0.593645
C5orf66	9.95419	-1.31396	0.676735	-1.94161	0.0521843	0.593645
RB1CC1	213.843	0.404631	0.208729	1.93855	0.0525565	0.595088
ZNF92	21.4157	1.13092	0.583457	1.93831	0.0525848	0.595088
CCNT2	76.2526	0.587014	0.302897	1.938	0.052623	0.595088
LPCAT1	97.8556	0.798291	0.411997	1.93761	0.0526705	0.595088
DENND6A	99.2989	-0.595259	0.307294	-1.9371	0.0527329	0.595088
ACTR3	391.1	0.447305	0.230919	1.93707	0.0527374	0.595088
MYH11	14.3113	-1.11064	0.573449	-1.93678	0.0527728	0.595088
MED13L	1295.03	0.568241	0.293461	1.93635	0.0528253	0.595088
BTN2A1	36.6071	-0.746984	0.386048	-1.93495	0.052996	0.596286
AC090517.5	12.5175	-1.03626	0.535832	-1.93392	0.0531224	0.596596
AL034397.3	99.2251	-0.704095	0.364163	-1.93346	0.0531791	0.596596
YTHDC1	163.375	0.572989	0.296405	1.93313	0.0532199	0.596596
NEK4	40.7124	-0.677072	0.350337	-1.93263	0.0532813	0.596596
CTDP1	51.7974	0.910739	0.471504	1.93156	0.0534135	0.597033
PPME1	19.7628	-1.00676	0.521294	-1.93127	0.0534493	0.597033
RBM25	238.832	0.405755	0.210317	1.92926	0.0536988	0.599098
CDK6	47.6394	0.798539	0.41411	1.92832	0.053815	0.599671
HVCN1	73.6025	-0.701142	0.363934	-1.92656	0.0540342	0.60139
ELMO1-AS1	23.3576	-0.804965	0.417975	-1.92587	0.0541208	0.601631
ATG2A	50.7212	0.81358	0.422592	1.92521	0.0542027	0.601819
S100P	18.5714	-0.901578	0.468801	-1.92316	0.0544602	0.603032
WDFY2	461.715	-0.448687	0.233344	-1.92285	0.0544983	0.603032
E2F3	123.522	0.484768	0.252118	1.92278	0.0545073	0.603032
KLF5	22.3275	-1.62779	0.847409	-1.92091	0.0547437	0.604504
S100A11	1558.51	-0.391116	0.203633	-1.92069	0.0547709	0.604504
CCM2	112.536	-0.718795	0.37461	-1.91878	0.0550116	0.605158
DYSF	186.574	-0.805445	0.419929	-1.91805	0.0551046	0.605158
B3GNT5	103.51	1.12114	0.584685	1.9175	0.0551739	0.605158
TGFB1	258.898	0.421212	0.219732	1.91694	0.055246	0.605158
RNF111	149.267	-0.485789	0.253427	-1.91688	0.0552528	0.605158
ZBTB7B	42.7546	-0.63708	0.332391	-1.91666	0.0552815	0.605158
NAA15	96.4416	0.50533	0.263679	1.91646	0.0553067	0.605158
MMP24	16.6838	-0.920005	0.480146	-1.91609	0.055353	0.605158
DENND6A-AS1	14.1175	-1.01489	0.530019	-1.91481	0.0555168	0.606133
HUS1	29.7068	0.833603	0.435665	1.9134	0.0556965	0.606133
CNEP1R1	34.1856	0.814545	0.425744	1.91323	0.0557192	0.606133
UBE2D3	597.971	0.364141	0.190348	1.91303	0.055744	0.606133
ARHGEF40	93.1577	-0.741679	0.387739	-1.91283	0.0557695	0.606133
USF2	73.3182	0.546243	0.285907	1.91056	0.0560611	0.608419
SENP5	170.97	0.589029	0.308364	1.91017	0.0561112	0.608419
PSMB7	99.0246	0.475671	0.24932	1.90788	0.0564074	0.610915
PAFAH1B1	285.003	0.556847	0.29203	1.90681	0.0565449	0.611096
PTK2	73.8659	1.0946	0.574071	1.90673	0.0565561	0.611096
MAPK1	336.93	-0.432122	0.226992	-1.90369	0.056951	0.614646
RYK	62.3524	0.536053	0.281793	1.90229	0.0571327	0.615811
MRAS	20.5923	0.983654	0.517275	1.90161	0.0572226	0.615811
POC1B-AS1	17.6772	-0.884914	0.465442	-1.90124	0.0572712	0.615811
SH3BP2	136.723	0.614008	0.323022	1.90082	0.057325	0.615811
SIRT1	65.303	0.54574	0.287204	1.90018	0.0574091	0.616
GADD45A	10.6824	1.21204	0.638122	1.89939	0.057513	0.616332
ZMYM1	13.8648	-1.01664	0.535576	-1.89821	0.0576686	0.616332
AC009226.1	57.3182	-0.650356	0.342714	-1.89766	0.0577403	0.616332
TRAF3IP2	15.9159	0.998496	0.52633	1.89709	0.0578159	0.616332
TNFRSF10B	176.133	0.481148	0.253749	1.89616	0.0579389	0.616332
CHIC2	75.6139	-0.542084	0.286	-1.8954	0.0580394	0.616332
COPB2	54.4422	-0.582191	0.307182	-1.89527	0.0580569	0.616332
EIF3A	327.428	0.376579	0.198704	1.89518	0.0580684	0.616332
TIPRL	33.8229	-0.681226	0.359471	-1.89508	0.0580816	0.616332
RNF217	59.0674	-0.559779	0.295444	-1.8947	0.058132	0.616332
WDR37	112.147	0.483762	0.255364	1.8944	0.0581721	0.616332
ZBTB10	25.9856	0.928754	0.490431	1.89375	0.058258	0.616536
LPXN	78.6512	0.680635	0.359693	1.89227	0.0584554	0.617919
MTDH	362.893	0.357744	0.189115	1.89168	0.0585343	0.618047
ZNF787	80.0413	0.520133	0.275179	1.89016	0.0587362	0.619473
ZNF235	15.8841	-1.17248	0.620828	-1.88858	0.0589482	0.621002
MT-ATP6	6653.02	0.355952	0.188541	1.88793	0.0590348	0.621091
DYRK1A	335.531	0.585266	0.310073	1.88751	0.0590916	0.621091
DUS2	38.7216	-0.854616	0.452993	-1.8866	0.0592143	0.621091
MCUB	202.196	0.414743	0.219971	1.88544	0.0593699	0.621091
C3orf35	15.0866	-1.03009	0.546479	-1.88496	0.0594358	0.621091
IRAK2	102.798	2.12843	1.12925	1.88482	0.0594543	0.621091
WDPCP	99.8937	-0.466962	0.247817	-1.8843	0.0595247	0.621091
MRPS28	47.5925	-0.651425	0.345755	-1.88407	0.059556	0.621091
BCL7B	40.6438	0.801998	0.426085	1.88225	0.059802	0.621091
ARHGAP26-AS1	48.9443	-1.16295	0.61789	-1.88213	0.0598184	0.621091
TBC1D7	36.6823	1.34329	0.713785	1.88193	0.0598452	0.621091
MT-ND5	1553.94	0.396575	0.210758	1.88166	0.0598822	0.621091
TM2D3	34.9247	0.742024	0.394346	1.88166	0.0598824	0.621091
STAU2	78.2998	-0.522699	0.277914	-1.88079	0.0600003	0.621091
LAPTM5	877.796	0.43847	0.233134	1.88077	0.0600038	0.621091
GTPBP4	53.8478	0.905572	0.48154	1.88057	0.0600299	0.621091
IFI6	82.1693	0.70512	0.375068	1.87998	0.060111	0.621237
ARIH1	474.954	0.544332	0.289729	1.87876	0.0602774	0.622026
NT5DC3	9.78686	1.34831	0.717973	1.87795	0.0603887	0.622026
FAM120B	84.8452	-0.545004	0.290213	-1.87794	0.0603889	0.622026
EIF3B	68.3528	0.558185	0.297396	1.87691	0.0605308	0.622529
CITED4	35.8934	1.18882	0.633498	1.87659	0.0605737	0.622529
FUBP1	131.55	0.452822	0.241362	1.87612	0.0606394	0.622529
ATXN7L1	111.666	-0.477919	0.255011	-1.87411	0.0609149	0.623423
SNHG9	33.1515	0.734398	0.391949	1.87371	0.060971	0.623423
TUBD1	19.3532	-1.22655	0.654616	-1.8737	0.0609725	0.623423
RMDN1	34.3713	-0.717803	0.383165	-1.87335	0.0610198	0.623423
CCDC200	190.084	-0.579116	0.309185	-1.87304	0.0610632	0.623423
AC068587.4	39.1144	0.689442	0.368413	1.87138	0.0612918	0.625068
ACOX1	49.4711	-0.671104	0.35881	-1.87036	0.061434	0.625603
LINC01572	26.7471	-1.29856	0.694405	-1.87003	0.0614793	0.625603
GTPBP1	48.6467	0.769205	0.411502	1.86926	0.0615867	0.626007
ARHGAP26	2261.04	-0.407866	0.218254	-1.86877	0.0616551	0.626016
CSPP1	41.7532	-0.722493	0.386719	-1.86826	0.0617253	0.626042
ECHDC3	21.9028	0.885105	0.47416	1.86668	0.0619461	0.626368
GBGT1	23.4422	-0.761484	0.408067	-1.86607	0.0620309	0.626368
ARL14EP	32.16	-0.713528	0.38264	-1.86475	0.0622166	0.626368
CDC42EP2	14.2238	-1.13944	0.61106	-1.86469	0.0622251	0.626368
STX2	22.4249	-0.901209	0.483419	-1.86424	0.062288	0.626368
ATF7IP	167.439	-0.75373	0.404372	-1.86395	0.0623287	0.626368
HACE1	15.487	-0.933052	0.500649	-1.86369	0.0623658	0.626368
CSF2RA	320.829	0.465506	0.249822	1.86335	0.0624137	0.626368
H1F0	32.0791	0.917237	0.49226	1.86332	0.0624175	0.626368
CEP63	52.5858	-0.555481	0.298132	-1.8632	0.0624339	0.626368
SIRPA	146.408	0.579686	0.311337	1.86193	0.0626136	0.627492
PREP	58.6278	0.556227	0.299164	1.85927	0.0629889	0.630232
MOB3B	94.3588	0.546602	0.294055	1.85884	0.0630494	0.630232
ZNRF2	154.444	0.733349	0.394582	1.85855	0.0630912	0.630232
HSDL1	12.3585	1.11149	0.598332	1.85764	0.0632201	0.630502
DCAF12	28.4268	-0.751255	0.40451	-1.8572	0.0632831	0.630502
TTC19	72.3247	0.950115	0.511662	1.85692	0.0633226	0.630502
RUBCNL	25.2101	-1.43131	0.77115	-1.85607	0.0634442	0.631035
UBR2	202.875	-0.831635	0.448489	-1.8543	0.063696	0.632187
RIT1	60.2436	0.783521	0.422568	1.85419	0.0637121	0.632187
AL157402.2	15.6189	-1.07193	0.578234	-1.85381	0.0637669	0.632187
ZFAND5	278.004	0.541627	0.292416	1.85225	0.0639899	0.632187
PLEKHO2	56.8632	0.607985	0.328284	1.85201	0.0640246	0.632187
ROCK1	577.602	0.335007	0.180914	1.85175	0.0640613	0.632187
LMNB1	46.5892	-0.668589	0.361197	-1.85103	0.0641646	0.632187
RELT	100.436	0.566214	0.305969	1.85056	0.0642333	0.632187
PPDPF	152.194	0.443723	0.239782	1.85053	0.0642378	0.632187
AC079781.5	27.5919	-0.729007	0.394068	-1.84995	0.0643201	0.632187
C12orf43	10.8119	1.20571	0.651859	1.84965	0.064364	0.632187
LACC1	11.3888	1.13893	0.615791	1.84954	0.0643793	0.632187
AL133415.1	22.1122	-0.843221	0.456165	-1.8485	0.0645302	0.632998
HSP90AA1	405.948	0.505141	0.273351	1.84796	0.0646083	0.633093
AAGAB	67.278	0.648557	0.351266	1.84634	0.0648425	0.634716
LINC01473	34.1193	-0.790037	0.428391	-1.84419	0.0651548	0.6371
PDK1	31.2873	0.816342	0.443155	1.84211	0.0654584	0.639394
RPL27A	1003.89	0.371302	0.20196	1.83849	0.0659907	0.643052
KCMF1	137.444	0.487973	0.265466	1.83818	0.0660366	0.643052
MGST1	132.55	-0.442579	0.24079	-1.83803	0.0660587	0.643052
LINC00877	106.893	-0.587243	0.319634	-1.83723	0.0661754	0.643052
PNPLA8	183.964	0.749517	0.407967	1.8372	0.0661802	0.643052
GBP3	17.9512	-0.838528	0.456672	-1.83617	0.0663321	0.643524
AGO3	170.278	0.377876	0.205831	1.83586	0.0663788	0.643524
GMDS-DT	106.823	-0.557241	0.303597	-1.83546	0.0664373	0.643524
ULK4	70.7623	-0.522091	0.284672	-1.83401	0.0666525	0.644934
WDR1	104.338	0.44545	0.243049	1.83276	0.0668382	0.646056
KIF13A	375.874	-0.532575	0.29101	-1.83009	0.0672364	0.649057
U2AF1	26.294	-1.28157	0.70044	-1.82967	0.0672996	0.649057
CA5B	121.055	-0.44978	0.245926	-1.82893	0.0674106	0.649057
LRIG2	25.2511	-0.760301	0.415739	-1.82879	0.0674305	0.649057
CPPED1	545.068	-0.549852	0.300739	-1.82834	0.0674991	0.649057
HSPA1A	97.9369	-0.794339	0.434581	-1.82783	0.0675758	0.64912
NDUFS8	60.0826	0.596398	0.326389	1.82726	0.0676603	0.649258
MYO1D	11.6443	-1.37565	0.753468	-1.82576	0.0678869	0.649515
NLRP12	136.106	-0.627956	0.343999	-1.82546	0.0679319	0.649515
PNRC1	394.471	0.457034	0.250458	1.82479	0.0680324	0.649515
AC139099.2	16.4376	1.1003	0.603364	1.82362	0.0682102	0.649515
GATAD2A	180.694	0.683849	0.37508	1.82321	0.0682714	0.649515
LOXL3	22.6885	-0.818844	0.449143	-1.82312	0.0682846	0.649515
TLK2	99.5003	0.482804	0.264845	1.82297	0.0683081	0.649515
SMG6	101.491	0.436857	0.239659	1.82283	0.0683291	0.649515
SMCHD1	582.539	-0.353854	0.194135	-1.82272	0.0683461	0.649515
C2orf68	28.8494	-0.700575	0.384494	-1.82207	0.0684439	0.649515
TMEM87B	34.6705	-0.713602	0.391684	-1.82188	0.068473	0.649515
ARPC5L	31.8961	0.72222	0.396494	1.82151	0.0685288	0.649515
FAM98C	16.6101	-0.904288	0.497127	-1.81903	0.0689072	0.651926
PACS1	178.795	-0.43545	0.239401	-1.81892	0.068924	0.651926
GPSM2	15.9735	-1.14165	0.628265	-1.81715	0.0691947	0.653819
HSH2D	40.9128	-1.01363	0.558275	-1.81564	0.0694251	0.655328
HNRNPM	188.02	0.481618	0.265328	1.81518	0.0694964	0.655332
SLC9A8	103.388	0.699983	0.386073	1.81309	0.0698185	0.6577
CD14	1038.24	-0.46563	0.257082	-1.81121	0.0701083	0.658212
UBA3	72.1078	-0.533643	0.29477	-1.81037	0.0702388	0.658212
HNRNPR	115.912	0.434546	0.240113	1.80975	0.0703343	0.658212
VASH1	22.2517	0.921833	0.509381	1.80971	0.0703402	0.658212
MBOAT7	112.975	-0.466857	0.258011	-1.80944	0.0703823	0.658212
RBM47	1116.14	-0.586573	0.324215	-1.80921	0.0704184	0.658212
ALPK1	103.753	-0.52559	0.29055	-1.80895	0.0704593	0.658212
AC005786.3	19.5963	0.941863	0.520815	1.80844	0.0705382	0.658212
TNRC6C	30.1669	1.06805	0.590664	1.80823	0.070571	0.658212
TRIB1	87.3289	0.716007	0.396108	1.80761	0.0706679	0.658212
AK9	15.9874	-0.955167	0.528475	-1.8074	0.0706993	0.658212
CBX6	55.4985	0.771592	0.426947	1.80723	0.0707258	0.658212
HIPK1	136.989	-0.564705	0.312636	-1.80627	0.0708757	0.658459
BORCS5	44.3305	0.757355	0.419319	1.80615	0.0708946	0.658459
TKT	759.074	-0.310107	0.171867	-1.80435	0.0711767	0.660417
MTMR6	138.076	0.444186	0.246437	1.80243	0.0714779	0.661883
IRF2	81.7427	-0.551693	0.306121	-1.8022	0.0715132	0.661883
BCL2A1	235.622	0.705981	0.391782	1.80198	0.0715491	0.661883
AC103691.1	10.9914	-1.11816	0.621505	-1.79912	0.0719994	0.664954
SRGAP3	16.9637	1.05348	0.585839	1.79824	0.0721393	0.664954
CFLAR-AS1	16.3376	-0.963556	0.535925	-1.79793	0.0721879	0.664954
DRAM2	64.9966	-0.629777	0.350298	-1.79783	0.0722039	0.664954
NET1	10.6013	1.4109	0.784877	1.7976	0.0722401	0.664954
STEAP4	63.8367	-0.71121	0.395849	-1.79667	0.0723883	0.665046
UBE2S	43.0572	0.862349	0.479981	1.79663	0.0723938	0.665046
AL160272.1	28.0671	-0.767978	0.427622	-1.79593	0.0725057	0.665414
TRMT44	17.7856	0.881328	0.491284	1.79393	0.0728246	0.667679
CXCL16	54.3868	0.62564	0.349095	1.79217	0.0731051	0.668861
MAP3K7CL	37.7969	-0.808322	0.45107	-1.79201	0.0731317	0.668861
UBASH3B	69.435	0.657087	0.366726	1.79177	0.0731702	0.668861
GRIK1	13.7333	-1.0521	0.587655	-1.79034	0.0734	0.6703
PRKN	21.6266	-0.94082	0.525702	-1.78964	0.073511	0.670653
UBE2D2	217.285	0.38031	0.212706	1.78796	0.0737822	0.672097
ACPP	52.4757	-0.632687	0.353899	-1.78776	0.0738145	0.672097
G0S2	508.585	2.24075	1.25393	1.78699	0.0739397	0.672575
FLVCR2	100.822	0.662145	0.371245	1.78358	0.0744917	0.67633
IRS2	387.771	0.439066	0.246223	1.7832	0.0745531	0.67633
NAPA	105.462	0.441397	0.247546	1.78309	0.0745716	0.67633
SREBF1	24.5009	1.02963	0.577816	1.78193	0.0747604	0.676931
MT-ND4L	464.476	0.478814	0.268727	1.78179	0.0747841	0.676931
CD53	377.968	0.387375	0.217476	1.78123	0.0748753	0.677095
IL15RA	33.9907	-0.649535	0.365356	-1.77781	0.0754347	0.681488
FBRSL1	65.0869	0.727696	0.409665	1.77632	0.0756803	0.682739
SPDYA	31.0865	1.00608	0.566558	1.77577	0.07577	0.682739
ADNP2	46.269	0.799896	0.450556	1.77536	0.0758392	0.682739
THBD	23.5472	1.61515	0.909851	1.77518	0.0758681	0.682739
PACRGL	19.0162	-0.872431	0.491865	-1.77372	0.0761095	0.683544
ZDHHC2	62.9702	0.614924	0.346797	1.77315	0.0762032	0.683544
PPARD	72.1839	0.683956	0.385749	1.77306	0.076219	0.683544
FRMD3	63.5724	-0.864017	0.487366	-1.77283	0.0762572	0.683544
AUTS2	57.6008	0.749927	0.423112	1.77241	0.0763266	0.683544
VPS37B	83.5085	0.872267	0.49235	1.77164	0.0764545	0.683596
INO80B	17.4618	-0.850293	0.479989	-1.77148	0.0764801	0.683596
PPM1K	11.8184	-1.03442	0.584194	-1.77069	0.0766127	0.684121
RDH13	9.768	1.2061	0.681639	1.76941	0.0768257	0.685362
OSBPL5	44.2938	-0.598464	0.338491	-1.76804	0.0770549	0.686248
IQCN	81.7757	-1.03389	0.584806	-1.76793	0.0770732	0.686248
ARHGEF2	89.8448	0.567488	0.321079	1.76744	0.0771542	0.68631
IER2	654.368	0.535272	0.303072	1.76616	0.0773697	0.686332
MIA2	72.7726	-0.597927	0.338628	-1.76573	0.0774408	0.686332
AGBL5	11.34	-1.03286	0.585052	-1.76542	0.0774927	0.686332
CD1C	12.2183	1.16552	0.660352	1.76499	0.0775648	0.686332
GLIPR2	348.354	-0.362891	0.205633	-1.76475	0.0776058	0.686332
AL137186.2	10.8652	-1.09885	0.622726	-1.76458	0.0776341	0.686332
HMGCR	33.7224	-0.75407	0.427463	-1.76406	0.0777219	0.686332
RCN1	25.212	0.923193	0.523383	1.76389	0.0777497	0.686332
TTLL11	15.7085	-0.899709	0.510583	-1.76212	0.0780491	0.687589
KPNA2	24.2853	1.08604	0.616398	1.76191	0.078085	0.687589
UBE2H	195.299	0.502873	0.285443	1.76173	0.0781148	0.687589
STX5	185.911	0.610922	0.347008	1.76054	0.0783158	0.687768
ZC3H15	103.314	0.461569	0.262319	1.75957	0.078481	0.687768
NFIA	95.1622	-0.628261	0.357126	-1.75922	0.0785409	0.687768
AMPD2	45.8645	0.639934	0.363902	1.75853	0.0786567	0.687768
HAVCR2	78.8343	0.842292	0.479078	1.75815	0.0787216	0.687768
SMAD7	11.7136	1.40705	0.800521	1.75767	0.0788035	0.687768
MEF2D	126.608	0.617684	0.351424	1.75766	0.0788053	0.687768
AL133330.1	26.7823	-1.0201	0.580409	-1.75756	0.0788222	0.687768
AKAP8L	76.4631	0.487149	0.277182	1.75751	0.0788314	0.687768
REXO1	24.1244	0.747909	0.425618	1.75723	0.078878	0.687768
OXSR1	215.715	1.1028	0.628068	1.75586	0.0791125	0.688399
SERAC1	13.9183	1.0325	0.588109	1.75563	0.0791511	0.688399
LYST	836.788	-0.465767	0.265318	-1.7555	0.0791733	0.688399
VPS8	158.218	-0.420392	0.239554	-1.75489	0.0792775	0.688495
ANKFY1	79.4909	-0.568062	0.323762	-1.75457	0.079333	0.688495
CFAP20	11.2285	-1.05068	0.599052	-1.7539	0.0794468	0.688542
EPC1	228.073	0.416942	0.237775	1.75352	0.0795135	0.688542
VNN1	55.7718	-0.912504	0.520469	-1.75324	0.0795615	0.688542
SAMD4B	85.0413	0.79314	0.452838	1.75149	0.0798617	0.689611
GTF2IRD2	21.2374	-0.796461	0.45484	-1.75108	0.0799318	0.689611
ABCC1	106.268	0.431008	0.246227	1.75045	0.0800414	0.689611
STK24	179.885	0.562149	0.321197	1.75017	0.0800885	0.689611
TCEANC2	14.4882	-0.93382	0.53368	-1.74977	0.0801573	0.689611
RASSF5	121.523	0.659405	0.376874	1.74967	0.0801752	0.689611
AC138150.1	21.7626	-0.858262	0.490682	-1.74912	0.0802703	0.689611
SPOP	80.5759	-0.49891	0.285265	-1.74893	0.0803026	0.689611
RPTOR	73.2208	0.523382	0.29931	1.74863	0.0803554	0.689611
RNF125	47.9661	-0.641849	0.367369	-1.74715	0.080611	0.691165
RFX1	42.3511	-0.672031	0.384802	-1.74644	0.0807353	0.69159
SH2B3	228.361	0.561816	0.321864	1.74551	0.0808963	0.692329
AC024257.3	10.161	-1.21194	0.695017	-1.74376	0.0812008	0.694081
ZFP91	82.9301	0.535992	0.307544	1.74282	0.0813658	0.694081
IQGAP1	676.689	-0.299528	0.17188	-1.74265	0.0813946	0.694081
RBPJ	359.016	0.344411	0.197655	1.74249	0.0814236	0.694081
EMC2	18.3723	-0.878174	0.504064	-1.74219	0.0814758	0.694081
PVT1	69.4196	0.773123	0.443909	1.74162	0.0815743	0.694281
CCDC26	16.5351	1.41159	0.810942	1.74068	0.0817394	0.694816
IPO7	60.6112	0.578016	0.332115	1.74041	0.0817872	0.694816
ZNF41	16.1113	-0.980838	0.563973	-1.73916	0.0820074	0.6956
ZNF397	13.6695	-0.93043	0.535205	-1.73845	0.0821309	0.6956
ATF3	75.7986	0.916605	0.527257	1.73844	0.0821333	0.6956
SIAH1	67.5725	0.72899	0.419399	1.73817	0.08218	0.6956
BRCA2	9.91814	1.17436	0.675845	1.73761	0.0822789	0.695801
JOSD1	43.276	0.812729	0.467944	1.73681	0.0824207	0.696365
BMT2	57.8079	-0.723894	0.416931	-1.73624	0.0825209	0.696575
AC109927.1	23.1155	-0.949242	0.546868	-1.73578	0.0826033	0.696636
GTF2H2C	11.0384	-1.14295	0.658901	-1.73463	0.0828069	0.697718
MTMR3	189.082	0.454786	0.262391	1.73324	0.0830537	0.699161
SAMHD1	842.159	-0.592134	0.341866	-1.73206	0.0832627	0.700284
AHR	518.817	0.558075	0.32249	1.73052	0.0835377	0.701789
FEM1C	38.4677	0.728973	0.421404	1.72987	0.0836541	0.701789
ADGRB3	83.6983	-0.931717	0.538632	-1.72978	0.083669	0.701789
RBM33	144.347	0.392015	0.226714	1.72912	0.0837883	0.701849
DNHD1	20.6671	-0.751483	0.434661	-1.72889	0.0838282	0.701849
USP42	60.8638	0.552008	0.319362	1.72847	0.0839036	0.701849
CRIP1	573.312	-0.488198	0.282521	-1.728	0.0839876	0.701918
ICOSLG	13.3299	1.42351	0.824929	1.72561	0.0844174	0.704345
SKIL	86.0303	0.769944	0.446204	1.72554	0.0844301	0.704345
PATL2	22.607	0.754867	0.437735	1.72448	0.0846205	0.70515
LINC00278	59.159	-1.70345	0.987988	-1.72416	0.0846789	0.70515
DCP1A	110.288	0.610431	0.354161	1.7236	0.0847801	0.705359
SUMO3	75.9132	0.510024	0.296094	1.72251	0.0849772	0.706363
EGR2	32.7004	1.04657	0.607934	1.72151	0.0851576	0.707178
SHLD1	36.7148	-0.601707	0.349816	-1.72007	0.0854199	0.707178
NFIL3	213.908	0.643616	0.374298	1.71953	0.0855185	0.707178
TRIQK	50.4508	-0.679105	0.394964	-1.71941	0.0855394	0.707178
PHF21A	455.478	-0.376168	0.218822	-1.71905	0.0856044	0.707178
ZNF598	12.3579	1.02244	0.59483	1.71888	0.0856369	0.707178
RPS9	1932.83	0.256523	0.149265	1.71858	0.0856915	0.707178
TIMM23	36.5255	0.716613	0.417137	1.71793	0.0858092	0.707178
EAF1	93.0726	0.794153	0.462377	1.71754	0.08588	0.707178
RCC1L	18.6177	0.858756	0.499995	1.71753	0.0858825	0.707178
CBWD5	40.2696	-0.725128	0.422236	-1.71735	0.0859153	0.707178
FLNA	337.536	0.389508	0.226912	1.71656	0.0860592	0.707506
MBOAT2	24.2375	0.878418	0.511811	1.7163	0.0861079	0.707506
ARL11	27.9847	-0.733154	0.427378	-1.71547	0.086259	0.708119
UBE2L3	135.516	0.434459	0.253814	1.71172	0.0869476	0.712831
ATE1	66.1988	-0.504728	0.295052	-1.71064	0.0871471	0.712831
ARHGAP45	104.196	0.411202	0.240389	1.71057	0.0871606	0.712831
TIGAR	62.1018	0.558151	0.326333	1.71037	0.0871968	0.712831
ACADM	22.8601	-0.733104	0.428737	-1.70992	0.0872813	0.712831
CHD2	287.541	0.360268	0.210702	1.70984	0.0872948	0.712831
S100Z	264.812	-0.688406	0.403454	-1.70628	0.0879557	0.717028
ADORA2B	15.5346	1.34513	0.788361	1.70624	0.0879637	0.717028
JDP2	180.074	0.654718	0.38441	1.70318	0.0885352	0.721052
SLC30A1	24.9982	0.731235	0.429768	1.70146	0.0888559	0.723028
CSDE1	325.964	0.424376	0.249592	1.70028	0.0890787	0.723267
PDE8A	147.403	0.502517	0.2956	1.69999	0.0891332	0.723267
XRCC6	145.985	0.383677	0.225705	1.69991	0.0891479	0.723267
C11orf49	27.5065	-0.692529	0.407458	-1.69963	0.0892	0.723267
TRIM5	20.227	-0.761565	0.4483	-1.69879	0.0893596	0.723267
RAB5A	87.9382	0.524262	0.308632	1.69867	0.089382	0.723267
AL158801.3	11.3141	-1.80676	1.0638	-1.6984	0.0894321	0.723267
EMSY	31.8252	-0.778102	0.458497	-1.69707	0.0896835	0.72387
ACVR1B	53.3497	0.644498	0.379838	1.69677	0.0897402	0.72387
AL731577.2	43.7562	0.59637	0.351507	1.69661	0.0897703	0.72387
ATP13A3	330.836	1.49998	0.884239	1.69635	0.0898193	0.72387
ZNF251	14.2814	-0.994715	0.586662	-1.69555	0.089971	0.724101
PLCXD1	35.7618	1.12502	0.663582	1.69537	0.0900044	0.724101
HCG18	16.8323	-0.904169	0.533626	-1.69439	0.0901917	0.72443
ACVR1	34.0822	-0.640036	0.37775	-1.69433	0.0902017	0.72443
CARD8	81.8965	-0.52941	0.312544	-1.69387	0.0902896	0.724507
JUP	26.4754	1.35684	0.801347	1.6932	0.090417	0.724902
C5orf56	45.1566	-0.655082	0.387071	-1.69241	0.0905684	0.725098
GYPC	28.9472	0.991852	0.586117	1.69224	0.0905994	0.725098
SRSF5	350.979	0.408348	0.241401	1.69157	0.0907273	0.725098
ARHGAP4	91.8553	0.444697	0.263055	1.69051	0.0909313	0.725098
RAB21	112.618	0.50058	0.296184	1.6901	0.0910095	0.725098
SP2	25.2859	0.758809	0.448983	1.69006	0.0910162	0.725098
CCNG2	41.7816	-0.6554	0.38784	-1.68987	0.0910525	0.725098
THOC1	70.4941	0.769339	0.455542	1.68884	0.0912496	0.725098
B3GNT2	23.8733	0.736227	0.435971	1.6887	0.0912761	0.725098
ZBTB2	29.5505	0.800374	0.474025	1.68846	0.0913222	0.725098
ZNF496	17.2247	0.840064	0.497535	1.68845	0.0913242	0.725098
TRMT10B	21.514	-0.814436	0.482441	-1.68816	0.0913811	0.725098
MT-ND3	8400.1	0.29021	0.172101	1.68628	0.0917415	0.726353
CNDP2	43.8646	0.583378	0.345963	1.68624	0.0917488	0.726353
CTSL	24.1611	1.365	0.809886	1.68543	0.0919062	0.726353
AL096803.2	11.4536	-1.05704	0.627173	-1.6854	0.091912	0.726353
PTPRC	1843.33	-0.354529	0.210366	-1.6853	0.0919315	0.726353
ZNFX1	104.134	0.529015	0.314149	1.68396	0.0921887	0.727764
LINC00894	33.0956	-1.00289	0.596022	-1.68263	0.0924461	0.728362
EGR3	53.9026	1.10718	0.658086	1.68242	0.0924872	0.728362
LILRB4	59.5232	0.534823	0.318029	1.68168	0.0926311	0.728362
DNAJC3	169.912	0.448571	0.266805	1.68127	0.0927106	0.728362
WTAP	227.826	0.48773	0.290193	1.68071	0.0928194	0.728362
AC016831.5	11.4619	1.4772	0.879215	1.68013	0.0929312	0.728362
DIPK2A	70.3663	-0.513269	0.305498	-1.6801	0.0929371	0.728362
NR4A2	218.701	0.722988	0.430402	1.6798	0.0929966	0.728362
BRPF3	11.1974	1.18766	0.707157	1.67949	0.0930565	0.728362
SNTB2	24.1393	-0.804092	0.478983	-1.67875	0.093201	0.728362
AC114781.2	9.95582	-1.23876	0.738092	-1.67833	0.0932826	0.728362
AC011092.2	22.2972	-0.755168	0.450074	-1.67788	0.093371	0.728362
TRDMT1	17.4436	-0.806616	0.480762	-1.67778	0.0933891	0.728362
ARSG	112.79	-0.511477	0.304871	-1.67768	0.0934096	0.728362
SMIM3	22.9273	0.728238	0.43412	1.6775	0.0934443	0.728362
CLEC12B	17.7192	-0.818224	0.488287	-1.6757	0.0937962	0.729496
BRMS1L	14.7924	1.13861	0.679576	1.67547	0.0938421	0.729496
TTC33	24.2139	-0.76488	0.456538	-1.67539	0.0938575	0.729496
BTBD7	130.372	0.425023	0.253722	1.67515	0.0939049	0.729496
SH3BP5	198.141	0.769531	0.459522	1.67464	0.0940057	0.729667
PITPNB	94.4654	0.629914	0.376469	1.67321	0.094285	0.731222
SMDT1	109.809	0.51936	0.310567	1.6723	0.0944655	0.731553
NQO2	52.0354	0.646767	0.386837	1.67194	0.0945369	0.731553
SLC25A33	86.4491	0.660052	0.394816	1.6718	0.0945646	0.731553
AP3S1	76.4462	0.540082	0.323235	1.67086	0.0947484	0.732009
TMTC4	23.8282	-0.795336	0.476051	-1.6707	0.0947818	0.732009
PPP6C	109.317	0.450652	0.270135	1.66825	0.0952658	0.732939
MEGF9	554.144	-0.665036	0.398677	-1.66811	0.0952945	0.732939
EIF4H	90.6622	0.478658	0.286955	1.66806	0.095304	0.732939
FCN1	2762.35	-0.256074	0.153552	-1.66767	0.0953817	0.732939
SEC16A	51.9844	0.587757	0.352492	1.66743	0.0954286	0.732939
FOXK2	130.123	0.584893	0.350844	1.6671	0.095494	0.732939
MAFK	23.5894	0.873132	0.523761	1.66704	0.0955056	0.732939
CZIB	25.7658	-0.749884	0.449933	-1.66666	0.0955828	0.732939
AL021707.1	20.7058	1.10748	0.664558	1.6665	0.0956145	0.732939
F5	60.798	-0.560098	0.336281	-1.66556	0.0958004	0.733564
TP53INP2	21.8497	0.850555	0.510754	1.66529	0.0958544	0.733564
CLMN	158.165	-0.393027	0.236154	-1.66429	0.0960554	0.734495
ITGB3BP	25.8058	-0.652266	0.392203	-1.66308	0.0962957	0.735646
SIN3A	66.3995	0.627447	0.377712	1.66118	0.0966778	0.735646
CXCL8	290.62	1.56861	0.944331	1.66109	0.0966962	0.735646
SLC26A11	20.669	1.21954	0.73438	1.66064	0.0967853	0.735646
ZNF532	31.5608	-0.615237	0.370541	-1.66038	0.0968388	0.735646
NPL	100.16	-0.488783	0.294399	-1.66028	0.0968588	0.735646
AC008105.3	67.2897	-0.473125	0.285009	-1.66003	0.0969076	0.735646
EIF1AX	141.195	0.399205	0.240502	1.65988	0.0969384	0.735646
NCOA1	597.536	-0.398206	0.239938	-1.65962	0.0969914	0.735646
SP140	15.9127	-0.850316	0.512771	-1.65827	0.0972621	0.735646
HNRNPH1	172.554	0.366712	0.221189	1.65792	0.0973341	0.735646
CPQ	361.662	-0.369192	0.222686	-1.65791	0.0973366	0.735646
TRIM56	69.1588	-0.509007	0.307075	-1.6576	0.097399	0.735646
MICU2	193.256	0.378479	0.2284	1.65709	0.097501	0.735646
TANGO6	83.7633	-0.448512	0.270672	-1.65703	0.0975125	0.735646
CD2AP	46.1203	0.603727	0.364444	1.65657	0.0976063	0.735646
RALBP1	79.5095	-0.431708	0.26064	-1.65634	0.0976535	0.735646
USP1	39.0894	-0.544955	0.329168	-1.65555	0.097812	0.735646
PDCD6	90.8342	-0.424642	0.256634	-1.65466	0.0979931	0.735646
FGGY	22.8023	-0.715799	0.432791	-1.65391	0.0981453	0.735646
IL10RA	200.936	0.342367	0.207004	1.65391	0.0981453	0.735646
FCER1A	16.4362	1.37846	0.833688	1.65345	0.0982388	0.735646
CORO7	104.003	0.437974	0.264919	1.65324	0.0982823	0.735646
NOL7	63.1973	0.533489	0.322711	1.65315	0.098301	0.735646
SLC22A16	20.5243	-1.10105	0.666173	-1.6528	0.0983708	0.735646
NUP58	102.844	0.549115	0.332571	1.65112	0.0987132	0.735646
CLK1	94.5259	0.417009	0.252688	1.65029	0.0988831	0.735646
UBE2J1	168.963	0.446347	0.270476	1.65023	0.0988965	0.735646
ZNF281	46.2832	0.697572	0.422799	1.64989	0.0989656	0.735646
CREM	70.683	0.604093	0.366191	1.64967	0.0990111	0.735646
IPCEF1	186.079	-0.356027	0.215921	-1.64887	0.0991738	0.735646
GNB1	483.808	0.470353	0.285305	1.6486	0.0992304	0.735646
STK32B	15.8082	-0.950097	0.576523	-1.64798	0.0993577	0.735646
SNU13	128.265	0.397501	0.241328	1.64714	0.0995289	0.735646
PIK3CA	95.0369	0.456125	0.276919	1.64714	0.0995291	0.735646
CWC27	68.7099	-0.55661	0.337983	-1.64686	0.099587	0.735646
LRCH3	84.2912	-0.536724	0.325968	-1.64655	0.0996499	0.735646
LINC02785	56.0184	-0.535726	0.325491	-1.6459	0.099784	0.735646
KANTR	18.8229	-0.799198	0.485657	-1.6456	0.0998462	0.735646
SLC39A8	21.2008	1.61605	0.982236	1.64527	0.0999134	0.735646
CDK11B	84.739	0.432833	0.263099	1.64514	0.0999416	0.735646
ARHGAP21	81.6127	0.480159	0.29189	1.645	0.0999694	0.735646
ARHGAP1	34.9704	-0.691024	0.420082	-1.64497	0.0999756	0.735646
RAB7A	378.9	0.604155	0.367309	1.64481	0.100009	0.735646
GCHFR	27.6947	-0.685885	0.417052	-1.6446	0.100051	0.735646
RPSA	473.326	0.310426	0.188767	1.64449	0.100075	0.735646
ADM	16.8838	1.06838	0.649679	1.64448	0.100077	0.735646
LIMS1	295.909	0.669268	0.406993	1.64442	0.100089	0.735646
RBBP6	81.6532	0.461944	0.280967	1.64412	0.100151	0.735646
ATP6V0A1	131.645	0.48483	0.294911	1.64399	0.100178	0.735646
YBX1	617.11	0.328739	0.200066	1.64315	0.100352	0.736229
RPS17	600.83	0.331623	0.20186	1.64284	0.100417	0.736229
CCDC138	14.2733	1.57235	0.95789	1.64147	0.1007	0.737039
ATG16L2	156.173	-0.406509	0.24771	-1.64107	0.100783	0.737039
MANBAL	19.2649	-0.785497	0.478722	-1.64082	0.100834	0.737039
HNRNPL	125	0.394812	0.240674	1.64044	0.100913	0.737039
GAS2L1	21.9936	-0.883028	0.538305	-1.64039	0.100925	0.737039
UBR5	204.538	0.439326	0.267935	1.63967	0.101073	0.737538
SDHAF1	14.4444	-0.842447	0.513941	-1.63919	0.101174	0.737692
ATF7	80.9574	-0.595095	0.363136	-1.63877	0.101261	0.737749
SAP30	66.8829	0.59147	0.361043	1.63823	0.101375	0.73789
NPHP4	15.8078	-0.985543	0.601794	-1.63768	0.101489	0.73789
LAP3	131.758	0.536539	0.327764	1.63696	0.101638	0.73789
TSPOAP1	75.4116	0.88159	0.538592	1.63684	0.101663	0.73789
MIOS	44.1862	0.584921	0.357394	1.63663	0.101708	0.73789
GRK6	69.1339	-0.456654	0.27908	-1.63628	0.10178	0.73789
TMEM63B	21.2524	1.07032	0.65423	1.63601	0.101838	0.73789
MALT1	241.61	0.830131	0.507676	1.63516	0.102016	0.7386
CSTF2T	11.0034	-1.1039	0.675779	-1.63352	0.102359	0.739912
MACO1	64.0527	0.622005	0.38079	1.63346	0.102372	0.739912
CLN8	32.2711	0.777849	0.476287	1.63315	0.102437	0.739912
HACD4	108.271	-0.413779	0.253646	-1.63132	0.102823	0.741607
TMEM41B	42.4539	0.565297	0.346536	1.63128	0.102832	0.741607
DHTKD1	21.1605	-0.711616	0.436427	-1.63055	0.102986	0.741623
LRRFIP2	270.52	-0.342721	0.210232	-1.6302	0.103059	0.741623
FTX	343.671	-0.479541	0.294217	-1.62989	0.103125	0.741623
LINC01410	37.6458	-0.604749	0.371149	-1.6294	0.103229	0.741623
SAMSN1	822.943	0.64854	0.398097	1.6291	0.103292	0.741623
SLC30A5	51.2707	-0.528537	0.324502	-1.62877	0.103362	0.741623
PLP2	189.429	-0.377848	0.232006	-1.62861	0.103395	0.741623
SRSF6	73.0469	0.476998	0.293062	1.62763	0.103603	0.742354
VDAC3	51.4373	-0.50971	0.313266	-1.62708	0.103719	0.742354
CEP85	13.7227	0.907807	0.557964	1.627	0.103737	0.742354
SPPL3	233.125	0.461102	0.283485	1.62655	0.103833	0.742463
BTG2	226.538	0.435134	0.267585	1.62615	0.103917	0.742492
GPBP1	162.309	0.514898	0.316776	1.62543	0.10407	0.742521
DHX9	117.039	0.447645	0.275409	1.62538	0.104081	0.742521
ABI1	179.059	0.390064	0.24005	1.62493	0.104178	0.74264
PPA1	79.8419	0.583121	0.359017	1.62421	0.10433	0.743152
POLR2F	46.4419	-0.611196	0.376599	-1.62294	0.104603	0.744468
ARSB	100.3	0.4343	0.267658	1.6226	0.104676	0.744468
TMEM173	62.5833	-0.443938	0.273678	-1.62212	0.104778	0.744624
CYB5R3	48.9484	0.520762	0.321153	1.62154	0.104902	0.744645
PFKFB4	51.4291	-0.530479	0.327183	-1.62135	0.104942	0.744645
CMTM4	52.0632	-0.640489	0.395619	-1.61895	0.105457	0.747727
ME1	22.1652	-0.792772	0.490167	-1.61735	0.105803	0.748506
TXNRD1	80.5071	0.494284	0.305615	1.61734	0.105805	0.748506
NIPSNAP3A	50.4948	-0.527158	0.325974	-1.61718	0.10584	0.748506
WDTC1	38.0918	-0.602682	0.372729	-1.61695	0.10589	0.748506
UBALD2	70.0718	0.558578	0.345694	1.61582	0.106134	0.749657
AC007384.1	52.6018	-0.81498	0.504496	-1.61543	0.106217	0.74967
RPL22L1	66.3806	0.460275	0.285016	1.61491	0.106331	0.749901
ATP6V1E2	10.8276	-0.953962	0.591265	-1.61343	0.106652	0.751056
LARS2	32.2713	-0.655068	0.406041	-1.6133	0.106678	0.751056
KCNAB2	139.818	0.453328	0.281089	1.61276	0.106797	0.751056
SLC8A1-AS1	54.6787	-0.713207	0.442255	-1.61266	0.106819	0.751056
MGRN1	91.0506	0.487863	0.302658	1.61193	0.106978	0.751605
ARHGAP31	95.3854	0.603819	0.374954	1.61038	0.107315	0.753402
SMS	98.569	0.426332	0.265022	1.60867	0.10769	0.755107
ARRDC4	39.6766	0.681257	0.423664	1.60801	0.107833	0.755107
TSHZ3	70.6237	-0.556981	0.346416	-1.60784	0.10787	0.755107
FUT4	17.6573	0.892424	0.555138	1.60757	0.107929	0.755107
ACTR3B	15.3191	-0.840824	0.523094	-1.6074	0.107966	0.755107
ASGR2	66.3978	-0.55226	0.343735	-1.60664	0.108133	0.755355
CDK16	18.8285	0.784224	0.488157	1.6065	0.108164	0.755355
PTP4A2	401.849	0.318844	0.198581	1.60561	0.108359	0.756146
DDX3X	346.031	0.361889	0.225615	1.60401	0.108711	0.75702
ANO10	106.089	-0.382037	0.238183	-1.60397	0.108721	0.75702
COPS2	61.8074	0.513417	0.320202	1.60342	0.108842	0.75702
PRKAR2B	27.3657	0.795928	0.496659	1.60256	0.109031	0.75702
MIR4435-2HG	63.3151	-0.458442	0.286089	-1.60244	0.109058	0.75702
CDADC1	42.1654	0.628527	0.392248	1.60237	0.109074	0.75702
PPP2R1A	59.645	0.465853	0.290853	1.60168	0.109227	0.75702
SCAPER	143.216	-0.370079	0.231099	-1.60139	0.109291	0.75702
NEGR1	43.5636	1.08778	0.679633	1.60054	0.109479	0.75702
USP37	33.4268	1.15027	0.718953	1.59992	0.109616	0.75702
NUP205	18.836	-0.7418	0.463674	-1.59983	0.109636	0.75702
BTN3A1	20.8838	-0.80908	0.505891	-1.59932	0.10975	0.75702
ALDH1A1	80.3319	-0.466654	0.291853	-1.59893	0.109836	0.75702
WDR73	15.4828	-0.817646	0.511397	-1.59885	0.109855	0.75702
ABT1	23.1545	-0.673096	0.420991	-1.59884	0.109857	0.75702
MTHFS	70.9899	-0.622417	0.389422	-1.59831	0.109975	0.75702
SEC24D	88.2406	0.509747	0.319055	1.59768	0.110115	0.75702
PDLIM5	157.946	-0.409935	0.256584	-1.59767	0.110117	0.75702
FPGS	37.5721	0.702753	0.440227	1.59634	0.110412	0.75702
PITPNA	223.589	0.657235	0.411839	1.59585	0.110521	0.75702
KDM1B	131.864	-0.456279	0.285934	-1.59575	0.110546	0.75702
SATB1	21.021	0.87237	0.546773	1.59549	0.110603	0.75702
TANC2	65.6609	-0.588503	0.368867	-1.59544	0.110615	0.75702
CTNNB1	578.916	0.681576	0.427267	1.5952	0.110667	0.75702
CTDNEP1	77.4996	0.436551	0.273666	1.59519	0.110669	0.75702
DDX52	52.5069	0.508903	0.319025	1.59518	0.110672	0.75702
RPL21	1776.02	0.271089	0.170047	1.5942	0.110892	0.75702
REC8	15.4662	0.853087	0.535193	1.59398	0.110941	0.75702
COG6	32.4037	-0.703522	0.441434	-1.59372	0.110999	0.75702
CCDC170	53.8529	-0.683341	0.428893	-1.59326	0.111101	0.75702
RBM14	23.3819	-0.678612	0.426178	-1.59232	0.111312	0.75702
LCLAT1	26.5423	-0.741311	0.465556	-1.59231	0.111315	0.75702
CGGBP1	63.1962	-0.485915	0.305166	-1.5923	0.111317	0.75702
HIC2	11.6635	1.03046	0.647303	1.59193	0.111399	0.75702
RPL9	1402.18	0.261511	0.164274	1.59192	0.111404	0.75702
KCNQ1OT1	20.6815	-0.691234	0.434244	-1.59181	0.111428	0.75702
RPL23	983.366	0.312114	0.196179	1.59097	0.111616	0.757105
CATSPERG	16.6701	-0.856738	0.538553	-1.59081	0.111652	0.757105
RPRD2	104.692	0.446352	0.280608	1.59066	0.111685	0.757105
SLC15A4	59.5937	0.54987	0.346196	1.58832	0.112214	0.760134
NCAPH2	10.807	1.03157	0.650096	1.58679	0.11256	0.761634
GPAT4	55.6825	0.493127	0.310821	1.58653	0.112619	0.761634
ZMYM2	255.359	0.36057	0.22731	1.58625	0.112682	0.761634
C14orf119	26.5363	-0.756523	0.477369	-1.58478	0.113017	0.762176
PIP4P2	54.9944	-0.472877	0.298459	-1.58439	0.113104	0.762176
CCT4	74.556	0.453	0.285941	1.58424	0.113139	0.762176
HIST1H1C	27.8614	1.0061	0.635177	1.58397	0.1132	0.762176
ANKMY1	33.6506	-0.586959	0.370868	-1.58267	0.113498	0.762176
ATP6V0C	351.884	0.337242	0.213189	1.58189	0.113675	0.762176
WDR70	197.242	-0.368997	0.233282	-1.58176	0.113704	0.762176
ZMYND15	16.3159	0.867684	0.548643	1.58151	0.113762	0.762176
ZC3H18	62.5504	0.541505	0.342423	1.58139	0.113788	0.762176
HSD17B4	59.4568	-0.529581	0.334917	-1.58123	0.113825	0.762176
OSM	32.2828	1.06433	0.673355	1.58063	0.113962	0.762176
WWC3	36.7689	-0.579812	0.36683	-1.5806	0.113969	0.762176
UBXN6	21.302	0.732754	0.463606	1.58055	0.11398	0.762176
WDFY1	105.155	0.449097	0.28423	1.58005	0.114096	0.762176
AL451165.2	10.1543	0.990571	0.626983	1.5799	0.114129	0.762176
ODR4	57.3711	0.462672	0.292875	1.57976	0.114161	0.762176
SEPTIN2	152.838	0.395414	0.2503	1.57976	0.114162	0.762176
PMAIP1	51.9375	0.501605	0.317771	1.57851	0.114448	0.763537
EVI2B	500.908	-0.259469	0.164622	-1.57615	0.114991	0.766146
PKP2	11.5819	-1.40001	0.888384	-1.57591	0.115047	0.766146
TMEM131L	232.931	-0.369144	0.234281	-1.57565	0.115108	0.766146
PHF23	19.6793	-0.901125	0.572178	-1.5749	0.115279	0.766146
NHSL2	66.9664	-0.564774	0.358646	-1.57474	0.115316	0.766146
FBXW7	657.533	0.264238	0.167853	1.57422	0.115437	0.766146
YY1AP1	83.3409	0.439756	0.27936	1.57415	0.115452	0.766146
SCIMP	94.869	-0.401912	0.255354	-1.57394	0.115501	0.766146
PPIF	95.7118	1.60076	1.01785	1.57269	0.115792	0.767023
PHLDA1	13.75	1.68696	1.0729	1.57233	0.115874	0.767023
INTS6	77.9018	-0.630871	0.401241	-1.5723	0.115882	0.767023
HIPK3	376.291	-0.346165	0.220268	-1.57156	0.116052	0.767222
DDX58	38.8958	-0.745375	0.47437	-1.57129	0.116115	0.767222
CLOCK	44.4005	-0.598693	0.381126	-1.57085	0.116217	0.767222
EIF4A1	700.362	0.27819	0.177108	1.57074	0.116243	0.767222
VMP1	1188.6	-0.41761	0.266231	-1.5686	0.116742	0.768871
TCAIM	32.1129	-0.626535	0.399426	-1.56859	0.116744	0.768871
SERTAD1	34.6144	0.992096	0.632496	1.56854	0.116755	0.768871
TRIM66	24.038	-0.756091	0.482128	-1.56824	0.116826	0.768871
FPR2	44.4185	-0.647983	0.413285	-1.56788	0.116908	0.768871
NLRP3	346.084	0.499209	0.318636	1.56671	0.117183	0.769315
SH3D19	12.5896	-0.895189	0.57144	-1.56655	0.11722	0.769315
NOP2	24.8459	0.898963	0.573857	1.56653	0.117225	0.769315
IDS	113.781	-0.445291	0.2844	-1.56572	0.117414	0.770012
ARL8B	210.368	0.474835	0.303367	1.56522	0.117532	0.770027
DTNBP1	84.6859	-0.452232	0.288966	-1.565	0.117583	0.770027
P2RY8	161.457	0.533722	0.341219	1.56416	0.11778	0.77077
CDC5L	69.9213	0.46704	0.298981	1.56211	0.118263	0.772781
ARHGAP6	20.4214	-0.955027	0.611579	-1.56158	0.118388	0.772781
C18orf25	76.9831	0.483621	0.309792	1.56112	0.118497	0.772781
TAF1	88.4902	-0.452268	0.289897	-1.5601	0.118736	0.772781
MAPRE1	80.0938	0.434108	0.278273	1.56	0.118759	0.772781
SLC38A1	15.1661	1.32494	0.849495	1.55968	0.118835	0.772781
CAPN7	87.0845	0.4337	0.278201	1.55895	0.119009	0.772781
DGKQ	10.8227	-1.11745	0.717072	-1.55835	0.119151	0.772781
TXLNG	26.5895	0.664685	0.426684	1.55779	0.119283	0.772781
PRUNE2	12.2397	-1.60522	1.03058	-1.55758	0.119332	0.772781
ZNF410	68.0051	0.55212	0.35449	1.55751	0.11935	0.772781
HGF	28.7225	-0.614825	0.395022	-1.55643	0.119605	0.772781
NINJ1	127.021	0.640971	0.41185	1.55632	0.119632	0.772781
FBRS	36.3809	0.551051	0.354139	1.55603	0.119701	0.772781
TAOK3	611.122	0.387452	0.249041	1.55578	0.119761	0.772781
CRCP	83.2803	0.483486	0.310795	1.55565	0.119792	0.772781
RBM44	14.1603	-0.92394	0.594275	-1.55473	0.120009	0.772781
CCR2	49.672	-0.783872	0.504321	-1.55431	0.12011	0.772781
MED19	16.6935	-0.773238	0.497633	-1.55383	0.120225	0.772781
FBXL4	37.6813	-0.538688	0.34672	-1.55367	0.120263	0.772781
ENOX2	60.8368	-0.521496	0.33567	-1.5536	0.12028	0.772781
ZNF81	22.5752	-0.718724	0.462747	-1.55317	0.120383	0.772781
METTL15	53.1706	-0.481002	0.309731	-1.55297	0.120431	0.772781
DPEP2	97.4594	-0.41792	0.269142	-1.55279	0.120474	0.772781
PRKAG2	475.048	0.322153	0.207473	1.55274	0.120485	0.772781
NAA20	45.3681	-0.495816	0.319318	-1.55273	0.120487	0.772781
SETD3	72.4874	0.419896	0.270454	1.55256	0.120529	0.772781
GARS-DT	105.747	-0.436894	0.281433	-1.55239	0.120568	0.772781
PFKFB3	328.734	0.573184	0.369236	1.55235	0.120578	0.772781
TMEM181	49.9055	0.494384	0.318512	1.55217	0.120622	0.772781
MT-CO1	12025.1	0.278449	0.179418	1.55195	0.120674	0.772781
CHMP4B	141.139	0.757881	0.488831	1.55039	0.121047	0.774634
RHD	9.80514	-1.21492	0.783869	-1.5499	0.121164	0.77485
ARHGAP22	34.76	-0.667347	0.430701	-1.54944	0.121275	0.775021
SLC7A6OS	27.2587	-0.606421	0.391683	-1.54824	0.121564	0.77633
DECR1	141.508	-0.46499	0.300435	-1.54772	0.121689	0.776529
RIC8B	23.3136	-0.71614	0.462813	-1.54736	0.121775	0.776529
AC006547.1	9.89319	-1.05228	0.680178	-1.54707	0.121846	0.776529
ZNF267	100.828	0.708486	0.458238	1.54611	0.122079	0.776943
MPRIP	29.1698	0.646765	0.418475	1.54553	0.122218	0.776943
UPF1	32.8276	0.596597	0.386037	1.54544	0.122239	0.776943
RCC2	86.5746	0.507096	0.32813	1.54541	0.122247	0.776943
TRIM4	26.6828	-0.644121	0.416949	-1.54484	0.122384	0.777281
ZDHHC17	69.6693	0.496162	0.321474	1.5434	0.122734	0.777956
MAPK6	123.158	0.777783	0.503997	1.54323	0.122775	0.777956
KCTD5	17.722	0.80275	0.520283	1.54291	0.122853	0.777956
UBE3A	168.863	0.355547	0.230469	1.54271	0.122902	0.777956
ATG4C	40.0988	-0.702043	0.455127	-1.54252	0.122947	0.777956
VWA8	55.7598	-0.450875	0.292355	-1.54222	0.123021	0.777956
ZNF699	18.4348	-0.782371	0.507418	-1.54187	0.123106	0.777956
RTEL1	13.1849	-0.819076	0.531304	-1.54163	0.123163	0.777956
PNN	141.894	0.372341	0.241577	1.54129	0.123246	0.777956
SAMD9L	37.2042	-0.69649	0.452389	-1.53958	0.123662	0.779119
CHCHD4	11.1242	-0.926655	0.602166	-1.53887	0.123836	0.779119
GPR35	21.2492	0.825302	0.536367	1.53869	0.12388	0.779119
SBF2	655.456	-0.352541	0.22915	-1.53847	0.123933	0.779119
PSMB8-AS1	39.8808	-0.535643	0.348177	-1.53842	0.123946	0.779119
RASGRP4	50.3297	-0.472642	0.307322	-1.53794	0.124064	0.779119
LEPROT	100.771	-0.388598	0.252727	-1.53762	0.124142	0.779119
MEGF8	9.8706	-1.03605	0.67384	-1.53752	0.124165	0.779119
CMTM2	21.4852	-0.766369	0.498474	-1.53743	0.124188	0.779119
AC011444.1	11.0944	-1.30855	0.851386	-1.53696	0.124303	0.77929
MAP3K1	643.025	-0.66235	0.431233	-1.53595	0.124551	0.77929
EEFSEC	43.0465	0.569686	0.370993	1.53557	0.124644	0.77929
CERT1	297.674	0.286569	0.186625	1.53553	0.124653	0.77929
AC131568.1	29.7358	-0.676202	0.440457	-1.53523	0.124727	0.77929
SWT1	18.7525	-0.810948	0.528232	-1.53521	0.124732	0.77929
HNRNPDL	196.897	0.364116	0.237222	1.53492	0.124804	0.77929
OSTM1	56.5816	-0.517908	0.337561	-1.53426	0.124965	0.779766
SMARCAD1	22.4866	-0.670455	0.437167	-1.53364	0.125119	0.780201
AC022217.3	311.96	-0.572366	0.373603	-1.53202	0.125518	0.782165
RASA1	83.256	-0.518384	0.338682	-1.53059	0.12587	0.783833
ELF3-AS1	11.264	-0.905339	0.591801	-1.5298	0.126066	0.78432
TMED5	136.459	0.420432	0.274911	1.52934	0.12618	0.78432
RBM8A	93.5533	0.437306	0.285961	1.52925	0.126203	0.78432
CHP1	164.602	0.41058	0.268713	1.52795	0.126525	0.785793
RIOK3	215.441	0.409723	0.268227	1.52753	0.12663	0.785924
SLC9A6	30.8328	0.594904	0.3896	1.52696	0.126771	0.786205
SPIDR	760.16	-0.372327	0.243884	-1.52666	0.126846	0.786205
ZNF512	25.0812	-0.711447	0.466235	-1.52594	0.127025	0.786428
TRAF3IP3	110.257	-0.498041	0.326406	-1.52583	0.127051	0.786428
ELOVL5	129.655	0.580335	0.380507	1.52516	0.127219	0.786939
INTS14	11.5839	-0.969536	0.635838	-1.52482	0.127305	0.786945
AL360091.3	11.6415	-0.908617	0.596287	-1.52379	0.12756	0.787998
MSL2	71.7343	0.415721	0.272933	1.52316	0.127718	0.788003
MARC1	55.299	-0.570867	0.374804	-1.52311	0.127731	0.788003
SLC44A2	39.7962	-0.650004	0.426988	-1.5223	0.127934	0.788726
MED25	26.1527	-0.625116	0.410742	-1.52192	0.128029	0.788728
DHX15	89.419	0.423226	0.278142	1.52162	0.128104	0.788728
MIR762HG	10.3089	-0.945908	0.62207	-1.52058	0.128365	0.788883
AC083798.2	11.6546	-0.848659	0.558126	-1.52055	0.128372	0.788883
SH3TC1	63.593	0.525259	0.345452	1.5205	0.128385	0.788883
CASC4	109.651	-0.438805	0.288819	-1.51931	0.128685	0.789058
TASOR	50.3588	-0.497967	0.327785	-1.51919	0.128715	0.789058
INPP5K	29.4515	0.601573	0.395998	1.51913	0.128729	0.789058
PLEKHG3	17.4158	-0.766851	0.504829	-1.51903	0.128754	0.789058
JAG1	11.6843	1.13471	0.747994	1.517	0.129266	0.791061
SLC25A13	176.915	0.485367	0.319961	1.51696	0.129278	0.791061
HNRNPA3	268.385	0.314887	0.207614	1.51669	0.129344	0.791061
SMAD1	23.3236	0.79004	0.521167	1.51591	0.129543	0.791061
OAS1	66.9427	-0.554255	0.365685	-1.51566	0.129605	0.791061
IQSEC1	302.412	0.355957	0.23496	1.51497	0.129779	0.791061
FBXL5	530.245	-0.411543	0.271815	-1.51405	0.130012	0.791061
ADGRE5	525.338	-0.54993	0.363306	-1.51368	0.130107	0.791061
INTS6L	31.6533	0.665006	0.439513	1.51305	0.130266	0.791061
GSN	69.2351	0.442088	0.292201	1.51296	0.13029	0.791061
IFT80	12.4267	-0.866019	0.57253	-1.51262	0.130377	0.791061
AC026202.2	19.7608	-0.735589	0.48631	-1.51259	0.130383	0.791061
AGO2	126.706	0.540984	0.357716	1.51233	0.13045	0.791061
TGIF2	42.4048	0.784655	0.518933	1.51205	0.13052	0.791061
SCFD1	221.914	0.311942	0.206327	1.51188	0.130564	0.791061
SMIM7	96.4359	-0.43323	0.286566	-1.5118	0.130585	0.791061
CLEC2D	38.8336	-0.681036	0.450508	-1.51171	0.130609	0.791061
MIR3945HG	30.11	0.761985	0.50407	1.51167	0.130619	0.791061
KLHL2	180.539	0.528804	0.349918	1.51122	0.130732	0.791098
TSPAN14	109.788	0.369665	0.244654	1.51097	0.130796	0.791098
PEA15	41.2081	0.636116	0.421319	1.50982	0.131089	0.792008
TLCD2	10.5342	-1.09768	0.727135	-1.5096	0.131145	0.792008
PIGF	20.2466	-0.719002	0.476375	-1.50932	0.131217	0.792008
ZFAND3	1066.73	0.438954	0.290883	1.50904	0.131289	0.792008
NUDT4	41.3799	0.59686	0.395793	1.50801	0.131552	0.792973
WDR43	97.5306	0.537869	0.356738	1.50774	0.13162	0.792973
PPP1R21	82.1484	-0.629914	0.418104	-1.5066	0.131914	0.793522
NEURL1	9.97334	1.04155	0.691391	1.50645	0.131951	0.793522
C18orf21	17.1241	0.814783	0.540886	1.50639	0.131968	0.793522
DDX21	364.372	0.38642	0.25659	1.50598	0.132071	0.793628
HEATR3	79.9447	0.613158	0.4074	1.50505	0.13231	0.793972
C15orf39	62.2493	0.526078	0.349635	1.50465	0.132415	0.793972
PSMD14	37.5448	0.570511	0.37921	1.50447	0.13246	0.793972
ZHX2	50.2914	0.598343	0.397721	1.50443	0.132472	0.793972
EREG	203.969	0.90432	0.601478	1.5035	0.132711	0.794893
PPM1B	166.424	0.339843	0.226176	1.50256	0.132953	0.795826
RNASE4	22.0329	-0.721605	0.480455	-1.50192	0.133118	0.796299
SYS1	23.0482	0.715013	0.476363	1.50098	0.13336	0.797232
RASA4	13.9753	1.04009	0.693774	1.49918	0.133828	0.799006
TCERG1	105.204	0.397681	0.265341	1.49875	0.133938	0.799006
DIP2A	41.0559	-0.538925	0.359636	-1.49853	0.133995	0.799006
RBKS	63.275	0.676625	0.451542	1.49848	0.13401	0.799006
METAP2	93.6286	0.366393	0.244567	1.49813	0.1341	0.799006
MMP25	11.972	-1.01753	0.679334	-1.49784	0.134174	0.799006
HIP1	133.972	0.364131	0.243327	1.49646	0.134533	0.800429
PER1	177.647	0.479661	0.320574	1.49626	0.134586	0.800429
USP25	335.204	-0.344402	0.230256	-1.49574	0.134723	0.800692
COPS4	37.0118	0.562721	0.376362	1.49516	0.134872	0.800692
FAM210B	30.9591	0.579287	0.387462	1.49508	0.134894	0.800692
HMGB3	10.7806	0.90916	0.60849	1.49413	0.135143	0.800692
ARFIP1	65.2516	-0.547641	0.366617	-1.49377	0.135237	0.800692
DENND2D	10.2705	-0.953025	0.638021	-1.49372	0.135249	0.800692
ZNF124	62.9762	0.493767	0.3306	1.49355	0.135294	0.800692
MFSD6	39.4385	-0.527552	0.353322	-1.49312	0.135406	0.800692
TMSB10	3813.17	0.243799	0.163283	1.49311	0.135409	0.800692
SLC39A6	20.963	0.667654	0.447303	1.49262	0.135536	0.8009
CASP8	78.0687	-0.51974	0.348349	-1.49201	0.135696	0.8009
SLF1	31.5105	-0.687345	0.460798	-1.49164	0.135793	0.8009
UST	12.886	0.892912	0.598646	1.49155	0.135816	0.8009
STXBP5	120.156	-0.471782	0.316351	-1.49132	0.135876	0.8009
AC107884.1	12.1808	-0.91428	0.613491	-1.49029	0.136148	0.801936
BRAT1	57.3779	-0.468086	0.314247	-1.48955	0.136343	0.801936
UBL3	117.907	0.439182	0.294864	1.48944	0.136372	0.801936
SPTY2D1	51.9511	0.644041	0.432434	1.48934	0.136398	0.801936
PARVB	109.063	0.546068	0.367091	1.48755	0.136868	0.802585
HNRNPC	438.872	0.449653	0.302287	1.4875	0.136882	0.802585
SPTLC2	449.347	-0.460858	0.30999	-1.48668	0.137098	0.802585
PTPN1	169.484	0.486746	0.327419	1.48662	0.137116	0.802585
PRAM1	270.744	-0.34542	0.232371	-1.4865	0.137147	0.802585
C1RL	22.0114	-0.678202	0.456486	-1.4857	0.137358	0.802585
ELF1	812.441	0.403727	0.271819	1.48528	0.137471	0.802585
AC079753.2	49.8938	1.86394	1.25498	1.48523	0.137482	0.802585
HPF1	25.9692	-0.597131	0.402185	-1.48472	0.137619	0.802585
SLC25A37	134.249	0.589381	0.397067	1.48434	0.137719	0.802585
HOMER3	58.2616	-0.440967	0.297255	-1.48347	0.137951	0.802585
VAV3	245.413	0.323758	0.218259	1.48336	0.137979	0.802585
HEATR5A	83.5031	-0.599811	0.404483	-1.48291	0.138099	0.802585
ARHGAP17	87.5942	0.450446	0.303921	1.48212	0.13831	0.802585
ADGRD1	23.7654	-0.818865	0.552563	-1.48194	0.138357	0.802585
KLHDC4	19.6791	0.700983	0.473087	1.48172	0.138415	0.802585
TAPBP	148.628	0.336079	0.226838	1.48158	0.138451	0.802585
CALCOCO1	26.3595	-0.60839	0.410762	-1.48113	0.138573	0.802585
CDCA4	18.7695	0.850045	0.573959	1.48102	0.138601	0.802585
MAGT1	77.8929	0.478138	0.322923	1.48066	0.138698	0.802585
SCYL3	11.7696	-0.906816	0.612464	-1.4806	0.138712	0.802585
KIZ	18.9352	-0.739773	0.499724	-1.48037	0.138776	0.802585
PABPC1	1311.49	0.243548	0.164533	1.48024	0.13881	0.802585
KDM2A	455.483	0.248008	0.16755	1.4802	0.138819	0.802585
ING3	51.475	0.492025	0.332421	1.48013	0.138839	0.802585
ST8SIA4	225.142	-0.554876	0.374965	-1.47981	0.138924	0.802585
ABHD17B	30.4179	0.581846	0.393262	1.47954	0.138997	0.802585
CDC42SE2	494.514	0.475339	0.321317	1.47934	0.139048	0.802585
RNF2	46.0167	0.477043	0.322631	1.4786	0.139247	0.802585
DICER1	142.581	-0.437534	0.296033	-1.47799	0.139411	0.802585
RBM41	22.1341	-0.730969	0.494573	-1.47798	0.139413	0.802585
RCAN1	24.8198	-0.613819	0.415374	-1.47775	0.139475	0.802585
ROCK2	76.4275	-0.505251	0.341978	-1.47744	0.139559	0.802585
PRKAG2-AS1	21.1973	1.09864	0.743631	1.4774	0.139569	0.802585
Z83844.2	13.7366	-0.774608	0.524355	-1.47726	0.139606	0.802585
PPP2CA	157.285	0.373608	0.252957	1.47697	0.139685	0.802585
OSGIN2	32.5907	0.599427	0.405882	1.47685	0.139716	0.802585
GANC	41.3191	-0.483462	0.327519	-1.47614	0.139907	0.802868
GOLPH3L	21.0326	-1.02271	0.692886	-1.47602	0.139938	0.802868
SYNRG	60.6489	-0.542067	0.367352	-1.47561	0.140049	0.803007
RUFY3	129.707	0.381644	0.258733	1.47505	0.140199	0.803366
PIGB	25.9692	-0.730088	0.495133	-1.47453	0.140339	0.803674
MT-ND2	3063.59	0.385113	0.26126	1.47406	0.140466	0.803902
POC5	15.1621	-0.812032	0.551263	-1.47304	0.140741	0.804978
MYL6	885.957	0.221509	0.150459	1.47223	0.14096	0.805734
KLHL24	122.149	0.525296	0.356963	1.47157	0.141137	0.806249
FCAR	222.138	0.403289	0.274147	1.47107	0.141273	0.806377
FAM76A	24.8801	-0.594857	0.404433	-1.47084	0.141334	0.806377
TTC21B	43.6149	0.472538	0.321595	1.46936	0.141736	0.808173
MIB1	70.2372	-0.466792	0.317878	-1.46846	0.141979	0.809062
TBC1D10C	22.9945	-0.737605	0.502595	-1.46759	0.142214	0.809859
HLA-DRB5	183.187	-1.58001	1.07681	-1.4673	0.142294	0.809859
AC243829.1	14.2426	1.24636	0.849957	1.46638	0.142544	0.810376
PPP1R15B	50.4664	0.563461	0.384267	1.46633	0.14256	0.810376
BUD23	37.469	0.507778	0.346514	1.46539	0.142815	0.811315
ZNF618	14.6606	0.840298	0.573553	1.46508	0.1429	0.811315
RNF34	35.8673	-0.672474	0.459127	-1.46468	0.143008	0.811405
TOGARAM1	37.4058	-0.6472	0.441976	-1.46433	0.143103	0.811405
GPATCH2L	101.982	0.378004	0.258384	1.46295	0.143481	0.811405
COQ10B	63.0422	0.442453	0.302439	1.46295	0.143481	0.811405
TNF	21.7524	0.743747	0.508525	1.46256	0.143589	0.811405
GPR137B	40.7776	0.619577	0.423739	1.46217	0.143696	0.811405
EEPD1	158.399	0.765374	0.523493	1.46205	0.143727	0.811405
MRPL48	24.1203	-0.655433	0.448332	-1.46194	0.143759	0.811405
MCMBP	47.4843	-0.504752	0.345361	-1.46152	0.143872	0.811405
WRAP73	15.6212	-0.737823	0.505093	-1.46077	0.144079	0.811405
Z93241.1	84.2401	0.711953	0.487439	1.4606	0.144125	0.811405
HLA-DPB1	655.961	0.424333	0.290554	1.46042	0.144173	0.811405
OGG1	23.6752	-0.622333	0.426135	-1.46041	0.144177	0.811405
TAFA2	60.1205	-0.649268	0.444582	-1.4604	0.144179	0.811405
AC007032.1	16.6058	0.733567	0.502369	1.46022	0.14423	0.811405
MCM9	73.4673	0.405631	0.27797	1.45926	0.144493	0.811655
ELP1	18.096	0.745677	0.511131	1.45888	0.144599	0.811655
AL645465.1	17.5879	-1.14222	0.782994	-1.45879	0.144623	0.811655
NSUN4	41.0578	0.553276	0.379272	1.45878	0.144625	0.811655
SLC17A5	57.4149	0.6407	0.439318	1.4584	0.144731	0.811754
YWHAQ	127.988	0.458509	0.314782	1.45659	0.145229	0.813106
CASP8AP2	20.2975	-0.649932	0.446201	-1.45659	0.145229	0.813106
MAP4K4	417.125	0.411176	0.28229	1.45657	0.145235	0.813106
APRT	173.008	0.304347	0.20913	1.4553	0.145586	0.813733
KCTD10	9.91362	1.01886	0.700135	1.45524	0.145603	0.813733
C3orf62	32.8845	-0.607702	0.417611	-1.45519	0.145617	0.813733
OSBPL11	178.484	-0.320847	0.220529	-1.45489	0.145699	0.813733
ROGDI	68.7818	-0.421194	0.289624	-1.45428	0.14587	0.813773
MOSPD2	44.6105	-0.616021	0.423605	-1.45423	0.145882	0.813773
ILKAP	69.6858	0.465427	0.320214	1.45349	0.146088	0.814127
MMS19	23.6272	-0.715702	0.492443	-1.45337	0.146121	0.814127
ZNF24	38.9767	-0.512225	0.352619	-1.45263	0.146326	0.814782
NLK	94.3212	-0.39982	0.275327	-1.45216	0.146456	0.815012
STK10	608.028	0.439619	0.303078	1.45052	0.146914	0.816438
PPP4R1	72.0499	0.439481	0.303074	1.45008	0.147037	0.816438
CBR4	41.8059	-0.623285	0.429843	-1.45003	0.14705	0.816438
SULT1A1	141.228	-0.493435	0.340305	-1.44998	0.147065	0.816438
PHRF1	23.1958	0.710275	0.490198	1.44896	0.14735	0.816787
NPTN	132.637	0.367373	0.253545	1.44895	0.147353	0.816787
TFCP2	140.853	-0.396744	0.273842	-1.4488	0.147392	0.816787
CHMP1B	81.0032	0.665933	0.459937	1.44788	0.147651	0.816853
IRAK1	43.358	0.675027	0.466393	1.44734	0.147803	0.816853
RPAP3	29.7265	-0.599116	0.413961	-1.44728	0.14782	0.816853
TMBIM4	208.41	-0.29555	0.204214	-1.44726	0.147825	0.816853
TCF7L2	224.847	0.432732	0.299078	1.44688	0.147929	0.816853
PHLDB3	15.2203	0.804178	0.555898	1.44663	0.148001	0.816853
CSNK1E	16.0144	0.788943	0.545394	1.44656	0.148021	0.816853
ZNF33A	77.4724	-0.474678	0.328621	-1.44445	0.148611	0.819501
RMDN2-AS1	24.4449	-0.748373	0.518187	-1.44422	0.148678	0.819501
LRRC69	11.8121	-0.87799	0.608341	-1.44325	0.14895	0.820508
RNPS1	80.1398	0.416186	0.288435	1.44291	0.149045	0.820548
SIGLEC9	73.5854	-0.413267	0.286793	-1.44099	0.149587	0.823037
TRAPPC6A	28.5134	0.563199	0.39122	1.4396	0.149981	0.824717
CD93	174.74	0.350749	0.243738	1.43904	0.150139	0.824805
DENND10	109.334	-0.372235	0.258692	-1.43891	0.150175	0.824805
NRG1	188.557	0.856835	0.595724	1.43831	0.150346	0.824855
LINC00847	14.5398	1.0442	0.726017	1.43825	0.150362	0.824855
TCEA1	105.432	0.361795	0.251629	1.43781	0.150488	0.825054
HIPK2	210.456	0.33422	0.232635	1.43667	0.150811	0.825635
HPCAL1	193.877	0.427181	0.297468	1.43606	0.150985	0.825635
PLBD1	366.285	-0.331014	0.23056	-1.43569	0.15109	0.825635
NME2	330.92	0.301403	0.209955	1.43556	0.151128	0.825635
TPRA1	31.0041	0.93388	0.650617	1.43538	0.15118	0.825635
XPNPEP3	22.3947	-0.609159	0.424563	-1.43479	0.151347	0.825635
ODC1	26.0168	-0.649144	0.452454	-1.43472	0.151367	0.825635
TPP2	99.5686	0.37749	0.263117	1.43469	0.151377	0.825635
ZEB2-AS1	21.7976	0.644243	0.449158	1.43434	0.151476	0.825635
SNHG15	33.448	0.86176	0.600821	1.4343	0.151485	0.825635
LSG1	31.5045	0.623478	0.434956	1.43343	0.151735	0.825791
NOLC1	19.462	0.674286	0.470427	1.43335	0.151758	0.825791
FGD4	482.578	-0.384443	0.268319	-1.43279	0.151919	0.825791
DYNC1I2	74.3168	-0.427892	0.298649	-1.43276	0.151927	0.825791
SMIM10L1	21.0786	0.640807	0.44729	1.43264	0.15196	0.825791
KPNA4	179.397	0.494841	0.345816	1.43094	0.152449	0.826996
ARF4	125.47	0.38791	0.271152	1.4306	0.152545	0.826996
FOXK1	68.3708	0.517185	0.361625	1.43017	0.152668	0.826996
AREG	98.0576	1.63916	1.14652	1.42968	0.15281	0.826996
IL10RB-DT	16.0185	0.812628	0.568477	1.42948	0.152866	0.826996
UBC	766.334	0.345844	0.241937	1.42948	0.152866	0.826996
PIGX	121.951	-0.458259	0.320579	-1.42947	0.152868	0.826996
HLA-B	2317.01	0.284999	0.199387	1.42938	0.152896	0.826996
AC092164.1	16.2132	-0.712751	0.49878	-1.42899	0.153008	0.827117
KCNJ15	29.6091	-0.73557	0.515345	-1.42734	0.153483	0.829203
CD46	139.207	-0.353008	0.247428	-1.42671	0.153663	0.829597
FKBP5	345.992	0.542755	0.380747	1.4255	0.154012	0.829597
ST7	18.0469	-0.744856	0.522808	-1.42472	0.154237	0.829597
METTL25	36.9554	-0.485693	0.340955	-1.42451	0.1543	0.829597
GNL3L	37.0257	0.500757	0.351564	1.42437	0.15434	0.829597
FAM168B	96.0629	0.509193	0.357502	1.42431	0.154357	0.829597
PIK3IP1-AS1	15.7418	-0.768934	0.539962	-1.42405	0.154432	0.829597
RCSD1	266.122	-0.44075	0.309567	-1.42376	0.154515	0.829597
SPATA6	71.9192	-0.499818	0.351075	-1.42368	0.154539	0.829597
UPF3B	29.1586	-0.5829	0.409507	-1.42342	0.154615	0.829597
FBN2	80.3356	-0.664026	0.466552	-1.42326	0.15466	0.829597
NUBP1	44.378	0.532312	0.374096	1.42293	0.154756	0.829597
NECAP2	42.3346	-0.465302	0.327051	-1.42272	0.154818	0.829597
LYZ	10929.8	0.285655	0.200803	1.42256	0.154863	0.829597
LINC00476	18.8775	-0.768731	0.540638	-1.4219	0.155056	0.829597
RALGDS	32.9953	0.785631	0.552915	1.42089	0.155349	0.829597
SQSTM1	283.764	0.369976	0.260526	1.42011	0.155575	0.829597
ITGAM	180.087	-0.361009	0.254229	-1.42001	0.155604	0.829597
AHSA1	29.7531	-0.541971	0.381675	-1.41998	0.155613	0.829597
TRIP4	55.2428	-0.581291	0.409416	-1.41981	0.155664	0.829597
METTL23	34.4328	-0.498853	0.351471	-1.41933	0.155803	0.829597
NUTM2B-AS1	131.887	-0.419073	0.295272	-1.41928	0.155818	0.829597
GM2A	50.1114	0.532202	0.375006	1.41918	0.155846	0.829597
NAA30	14.2779	0.778555	0.548618	1.41912	0.155864	0.829597
SLC25A24	79.7696	-0.416249	0.293368	-1.41886	0.155939	0.829597
DDX27	48.0538	0.474925	0.334859	1.41828	0.156108	0.829597
EPG5	70.6934	0.444154	0.313299	1.41767	0.156288	0.829597
DANCR	12.486	-0.863958	0.609624	-1.4172	0.156425	0.829597
LAT2	126.313	-0.321352	0.22678	-1.41702	0.156478	0.829597
TMEM8B	10.0987	0.860988	0.607666	1.41688	0.156519	0.829597
UCP2	145.729	-0.366747	0.258858	-1.41679	0.156544	0.829597
CCND3	91.7461	0.388838	0.274526	1.4164	0.15666	0.829597
CASP7	16.5631	0.765881	0.541016	1.41563	0.156883	0.829597
AOPEP	70.8962	-0.432439	0.305603	-1.41504	0.157058	0.829597
LINC00355	11.6393	-5.25907	3.71727	-1.41477	0.157137	0.829597
RFX7	102.576	-0.467574	0.330506	-1.41472	0.15715	0.829597
ATF2	55.51	0.478657	0.338568	1.41377	0.15743	0.829597
NAA25	57.0093	0.491342	0.347545	1.41375	0.157435	0.829597
PSMD12	87.1477	0.535095	0.378565	1.41348	0.157514	0.829597
AGO4	236.951	-0.488174	0.345404	-1.41334	0.157555	0.829597
OTUD1	80.1257	0.783755	0.554574	1.41326	0.157581	0.829597
DENND4C	136.871	0.32856	0.232492	1.41321	0.157593	0.829597
RPL18	1350.83	0.251562	0.178058	1.41281	0.157713	0.829597
PPP1R15A	203.491	0.485374	0.343561	1.41277	0.157723	0.829597
UQCC1	29.3976	-0.599219	0.424191	-1.41262	0.157769	0.829597
AC008964.1	18.6894	-0.914807	0.647645	-1.41251	0.157799	0.829597
TPCN2	33.9027	0.594641	0.42102	1.41238	0.157838	0.829597
FAM13A-AS1	31.8926	-0.566931	0.401419	-1.41232	0.157856	0.829597
RWDD3	25.5384	-0.668638	0.47377	-1.41132	0.158152	0.830677
ALYREF	40.1215	0.580116	0.411198	1.4108	0.158305	0.83101
SNHG16	41.5161	0.644353	0.456844	1.41044	0.158409	0.831086
TUBA1C	83.1866	0.404569	0.286979	1.40975	0.158612	0.831455
TNIP1	80.4322	0.686713	0.487198	1.40952	0.158683	0.831455
CD300LF	93.982	0.371208	0.2634	1.40929	0.158749	0.831455
SLC25A32	31.5416	0.531298	0.37733	1.40805	0.159117	0.831786
RAD52	13.6911	-0.78739	0.559309	-1.40779	0.159193	0.831786
TRAPPC10	164.212	0.439148	0.312001	1.40752	0.159272	0.831786
AC005920.2	24.6073	0.961225	0.683149	1.40705	0.159412	0.831786
MARCKS	225.219	0.377892	0.26876	1.40606	0.159707	0.831786
NOXA1	10.5621	-0.850002	0.60471	-1.40563	0.159833	0.831786
BET1L	14.4886	0.775023	0.551376	1.40562	0.159838	0.831786
ATF5	32.5569	0.673311	0.479078	1.40543	0.159893	0.831786
MLH1	27.2855	-0.607109	0.431984	-1.40539	0.159904	0.831786
DAZAP1	44.6695	0.47991	0.341494	1.40533	0.159924	0.831786
QPCT	80.3425	-0.56513	0.402297	-1.40476	0.160093	0.831786
AC020656.1	193.66	-1.68104	1.19714	-1.4042	0.160258	0.831786
SNX2	243.825	-0.415239	0.295711	-1.4042	0.160258	0.831786
CEPT1	61.9358	-0.480927	0.342646	-1.40357	0.160447	0.831786
AL021155.5	156.615	0.716209	0.510325	1.40344	0.160487	0.831786
TBXAS1	667.66	-0.292915	0.20879	-1.40292	0.160642	0.831786
MFSD4B	48.3247	-0.512731	0.365476	-1.40291	0.160643	0.831786
TTL	37.1583	0.489804	0.349286	1.4023	0.160826	0.831786
COA1	82.7186	-0.366783	0.261563	-1.40227	0.160833	0.831786
LARP7	77.3125	-0.367362	0.262063	-1.40181	0.160973	0.831786
MAP3K13	21.4542	0.661887	0.472178	1.40177	0.160983	0.831786
LRIF1	12.4609	-0.792276	0.565203	-1.40176	0.160988	0.831786
PPP1R12A	332.715	0.287038	0.204786	1.40165	0.16102	0.831786
ANKRD26	21.9855	-0.709942	0.506594	-1.4014	0.161094	0.831786
TRIM24	57.174	0.487291	0.347742	1.4013	0.161124	0.831786
IBA57	13.6648	0.820782	0.585797	1.40114	0.161173	0.831786
RB1	267.095	-0.334074	0.238467	-1.40092	0.161237	0.831786
CCDC50	40.5705	0.479509	0.342405	1.40042	0.161389	0.831828
FBXO9	61.6182	-0.403887	0.28843	-1.4003	0.161425	0.831828
RNF213-AS1	21.9268	-0.690383	0.493264	-1.39962	0.161626	0.832401
BABAM2	260.668	-0.340367	0.243346	-1.39869	0.161905	0.833374
TAB1	13.1586	-0.764704	0.54695	-1.39813	0.162075	0.833394
CCDC126	26.4528	0.643347	0.460165	1.39808	0.162089	0.833394
ARNT	80.6278	-0.363664	0.26022	-1.39753	0.162255	0.833429
RPS6KA5	142.915	-0.51168	0.36631	-1.39685	0.162459	0.833429
USP13	10.2553	0.951751	0.681407	1.39674	0.162491	0.833429
MGST3	113.017	-0.337672	0.241785	-1.39658	0.162541	0.833429
USP7	110.519	0.42231	0.302427	1.3964	0.162593	0.833429
PRRC2B	120.07	0.363336	0.260221	1.39626	0.162636	0.833429
RAB3GAP2	85.8859	-0.403743	0.289232	-1.39592	0.16274	0.833501
AC067852.3	10.8684	0.897959	0.643609	1.39519	0.162958	0.833647
ARHGAP30	185.321	-0.282855	0.202812	-1.39466	0.163117	0.833647
SMYD2	15.735	-0.751462	0.538923	-1.39438	0.163204	0.833647
RUBCN	35.1863	-0.496401	0.35601	-1.39434	0.163214	0.833647
CYTH1	436.139	0.470359	0.337353	1.39427	0.163238	0.833647
HDAC5	43.926	0.554682	0.397898	1.39403	0.163308	0.833647
DHX57	86.5653	-0.460912	0.330751	-1.39353	0.163459	0.833812
MAT2A	74.9938	0.553359	0.397149	1.39333	0.163521	0.833812
PDK4	35.0346	-0.529303	0.379986	-1.39295	0.163634	0.833928
GNA15	77.271	0.651951	0.468226	1.39239	0.163806	0.834047
NAT10	14.3059	0.778805	0.559419	1.39217	0.163871	0.834047
CSE1L	38.6208	-0.532542	0.382599	-1.39191	0.163951	0.834047
DDX55	18.4904	0.732804	0.526673	1.39138	0.164109	0.834047
CLPTM1L	46.4885	0.502785	0.361425	1.39112	0.164189	0.834047
MFSD2A	12.4718	0.753318	0.54153	1.39109	0.164197	0.834047
PSTPIP2	174.698	0.362219	0.260486	1.39055	0.16436	0.834418
MED15	89.8208	0.399476	0.287395	1.38999	0.164532	0.834831
ARL8A	57.2705	0.444549	0.319927	1.38953	0.16467	0.834875
SYMPK	67.9602	0.37577	0.270501	1.38916	0.164784	0.834875
IL6ST	118.707	0.544623	0.392077	1.38907	0.164811	0.834875
ANKRD13A	73.8656	-0.432045	0.311257	-1.38806	0.165118	0.835433
DCAF7	78.1175	-0.400473	0.288671	-1.3873	0.16535	0.835433
RPLP0	654.729	0.277735	0.20021	1.38722	0.165376	0.835433
SSH1	73.2207	0.544651	0.392643	1.38714	0.1654	0.835433
SQLE	15.4685	1.1001	0.793225	1.38686	0.165483	0.835433
ACAT2	10.4654	1.08746	0.784213	1.38669	0.165535	0.835433
TMEM72-AS1	23.8036	-0.878824	0.633782	-1.38664	0.165553	0.835433
AL161725.1	12.5915	-0.981848	0.708289	-1.38622	0.165678	0.835552
IRF1	327.255	0.385734	0.278314	1.38597	0.165757	0.835552
AC020916.1	349.361	-0.311586	0.224954	-1.38511	0.166019	0.836282
PHF10	31.4124	0.614911	0.444196	1.38432	0.16626	0.836282
MBD2	238.072	-0.301946	0.218148	-1.38413	0.166318	0.836282
AC010618.3	12.7632	-0.765039	0.552724	-1.38413	0.16632	0.836282
SNRPF	75.755	0.382314	0.276235	1.38402	0.166353	0.836282
TFEC	119.045	-0.449944	0.325184	-1.38366	0.166462	0.836376
ZNF195	14.0144	-0.711648	0.514513	-1.38315	0.166619	0.83671
SRRM2	331.381	0.284587	0.205952	1.38181	0.167029	0.837486
RPN2	104.278	0.336989	0.243883	1.38176	0.167044	0.837486
HLA-DQA2	43.085	3.00103	2.17219	1.38157	0.167104	0.837486
RNF168	78.2456	0.469619	0.339982	1.38131	0.167185	0.837486
DLEU7	16.6674	-0.724471	0.524655	-1.38085	0.167324	0.837486
ZNF740	10.1045	-0.8401	0.608398	-1.38084	0.167328	0.837486
AL139246.5	13.6925	0.914936	0.662782	1.38045	0.167449	0.837486
MARCO	41.7317	-0.487384	0.353112	-1.38025	0.167509	0.837486
SAP30BP	118.285	0.543412	0.39389	1.3796	0.167709	0.837486
TIPARP	74.544	0.851425	0.617237	1.37941	0.167768	0.837486
TSEN34	53.4132	-0.403741	0.292699	-1.37937	0.16778	0.837486
RARA-AS1	19.9678	-0.619296	0.449053	-1.37912	0.167859	0.837486
STAT1	265.598	0.37962	0.275493	1.37797	0.168214	0.838643
MCFD2	38.743	-0.513767	0.372979	-1.37747	0.168367	0.838643
SPINT2	62.1927	0.412013	0.299255	1.37679	0.168576	0.838643
RAD51-AS1	17.3769	-0.764271	0.555209	-1.37655	0.168652	0.838643
SRD5A1	35.0925	-0.475733	0.345604	-1.37653	0.168659	0.838643
FO393401.1	25.6188	-0.594034	0.431601	-1.37635	0.168713	0.838643
LDAH	15.2268	-0.882897	0.641495	-1.37631	0.168725	0.838643
AC104794.3	11.0047	0.901456	0.655169	1.37591	0.168849	0.838808
AC025682.1	15.9332	-0.765754	0.556677	-1.37558	0.168951	0.838868
CYBC1	47.7982	-0.49824	0.362427	-1.37473	0.169214	0.839584
TTC7A	261.359	-0.371644	0.270379	-1.37453	0.169277	0.839584
TCEAL4	20.974	0.686269	0.49942	1.37413	0.169401	0.839749
ASB3	49.5112	-0.48974	0.356494	-1.37377	0.169514	0.839818
LNPK	33.2009	-0.547399	0.39894	-1.37213	0.170022	0.839818
ITGAX	261.061	0.631851	0.460533	1.372	0.170063	0.839818
UBQLN1	89.5563	0.388565	0.28327	1.37171	0.170152	0.839818
COQ5	15.1102	-0.702874	0.51253	-1.37138	0.170256	0.839818
AL163541.1	127.395	-0.726242	0.52962	-1.37125	0.170297	0.839818
PRR14L	72.0675	-0.384704	0.280559	-1.37121	0.17031	0.839818
SCRIB	12.9748	0.791467	0.577245	1.37111	0.17034	0.839818
WNT2B	14.9653	-0.943122	0.688015	-1.37079	0.170442	0.839818
TRADD	27.8185	-0.543869	0.396785	-1.37069	0.170472	0.839818
BRD4	185.834	0.34093	0.248755	1.37054	0.170517	0.839818
ATP6V0D1	212.657	0.299092	0.218232	1.37052	0.170524	0.839818
RPP38	18.8764	-0.641262	0.468104	-1.36991	0.170714	0.839818
NDUFA10	86.4024	0.377366	0.275543	1.36953	0.170833	0.839818
GALK2	39.2328	-0.512263	0.374067	-1.36944	0.170861	0.839818
MAP3K2	437.948	0.37511	0.273917	1.36943	0.170866	0.839818
RTN3	284.155	-0.277672	0.202949	-1.36819	0.171254	0.840864
TRIM25	129.923	-0.434996	0.317953	-1.36811	0.171277	0.840864
TAX1BP1	291.216	0.325672	0.238122	1.36767	0.171415	0.840864
ALDH3A2	31.1475	0.504389	0.368891	1.36731	0.171528	0.840864
TACC3	53.7011	-0.437405	0.319905	-1.3673	0.171533	0.840864
H1FX	233.101	0.553233	0.404711	1.36698	0.17163	0.840897
TECPR2	58.7882	-0.412138	0.301665	-1.36621	0.171873	0.841146
ZRSR2	59.3618	-0.556584	0.407424	-1.3661	0.171906	0.841146
AC239799.2	63.6008	-0.88936	0.651091	-1.36595	0.171953	0.841146
IMP4	23.6235	0.628022	0.459879	1.36563	0.172057	0.841206
MAPK14	241.661	-0.395523	0.289749	-1.36506	0.172236	0.841465
CD81	26.6112	0.610402	0.447408	1.36431	0.17247	0.841465
CHD6	99.8145	0.363623	0.266543	1.36422	0.172498	0.841465
ZFYVE27	17.261	0.734882	0.538728	1.36411	0.172534	0.841465
CRLF3	112.547	-0.630887	0.462524	-1.36401	0.172564	0.841465
TSPOAP1-AS1	19.2327	0.65992	0.484867	1.36103	0.173503	0.842931
LIN52	32.9587	-0.542016	0.398257	-1.36097	0.173524	0.842931
TRNT1	27.3866	-0.518707	0.381153	-1.36089	0.173549	0.842931
ABR	298.107	0.461068	0.338867	1.36062	0.173635	0.842931
SLC35E2B	19.268	-0.619469	0.45529	-1.3606	0.173639	0.842931
PDE3B	149.384	-0.341831	0.251316	-1.36016	0.173779	0.842931
RELA	33.4508	0.50908	0.374339	1.35995	0.173847	0.842931
TNRC6A	132.262	0.46942	0.345252	1.35965	0.173942	0.842931
OXR1	127.311	-0.30775	0.226405	-1.35929	0.174055	0.842931
HHEX	48.0391	-0.449533	0.330791	-1.35896	0.174159	0.842931
MMS22L	18.9882	-0.891307	0.656016	-1.35867	0.174253	0.842931
LSM14A	188.001	0.312803	0.230291	1.35829	0.174371	0.842931
SEPTIN6	104.192	0.463276	0.341098	1.35819	0.174403	0.842931
NPC1	66.765	0.691638	0.509291	1.35804	0.17445	0.842931
ZNF518A	86.3713	-0.383431	0.28241	-1.35771	0.174555	0.842931
RBM27	96.1813	0.347804	0.256189	1.35761	0.174589	0.842931
LRRC37A2	28.3139	-0.576198	0.424446	-1.35753	0.174612	0.842931
AL161785.1	31.5699	-0.586169	0.43188	-1.35725	0.174702	0.842931
AC064805.1	19.2839	-0.651761	0.48052	-1.35637	0.174983	0.842931
SENP7	90.7947	-0.466732	0.344234	-1.35586	0.175144	0.842931
POLE	12.0563	0.839797	0.619392	1.35584	0.17515	0.842931
ZNF292	175.973	0.448005	0.330447	1.35575	0.175178	0.842931
SLFN12	24.0167	-0.628943	0.463912	-1.35574	0.175183	0.842931
MFSD8	19.3777	-0.647677	0.477764	-1.35564	0.175213	0.842931
TGFBI	206.973	0.282115	0.208171	1.35521	0.175351	0.842931
SPAG5-AS1	13.7425	0.817231	0.603116	1.35502	0.175413	0.842931
AL137856.1	11.4482	-0.821882	0.606691	-1.3547	0.175514	0.842931
PFN1	746.722	0.209334	0.154541	1.35455	0.17556	0.842931
FNIP1	334.247	0.314302	0.23204	1.35452	0.175571	0.842931
TCEAL3	11.3077	0.982928	0.725707	1.35444	0.175595	0.842931
ILF2	50.738	0.456872	0.337717	1.35282	0.176113	0.843086
HIVEP3	81.5258	0.552848	0.408689	1.35273	0.17614	0.843086
PIAS2	42.0272	0.490412	0.362556	1.35265	0.176168	0.843086
PDIK1L	11.5618	-0.881013	0.651364	-1.35257	0.176194	0.843086
TCN2	22.7606	0.768239	0.568034	1.35245	0.176231	0.843086
BTBD10	54.8299	-0.571548	0.422611	-1.35242	0.176241	0.843086
FAM168A	127.542	-0.382677	0.282973	-1.35234	0.176265	0.843086
MIR29B2CHG	58.5069	-0.451128	0.333837	-1.35134	0.176586	0.84412
PHB2	67.5181	0.413922	0.306359	1.3511	0.176664	0.84412
CACYBP	30.7208	0.552981	0.409656	1.34987	0.177059	0.844332
AC007952.4	170.784	0.438026	0.324534	1.34971	0.17711	0.844332
KCNMB1	17.7876	0.807283	0.598247	1.34942	0.177204	0.844332
CREBBP	328.86	0.285512	0.211604	1.34928	0.177249	0.844332
DNAJB1	26.4471	0.716578	0.531113	1.3492	0.177273	0.844332
REV1	44.4584	0.487938	0.361777	1.34873	0.177425	0.844332
GTF2H2	12.8144	-0.844945	0.626485	-1.34871	0.177431	0.844332
MYOF	72.1036	0.508884	0.37756	1.34782	0.177715	0.844332
SNRPD2	107.51	0.327914	0.243339	1.34756	0.1778	0.844332
PIBF1	108.713	-0.386525	0.286839	-1.34753	0.177809	0.844332
EXD3	15.4935	-0.708187	0.525564	-1.34748	0.177825	0.844332
SAFB2	55.8284	0.523196	0.388467	1.34682	0.178037	0.844332
MRPL35	15.8459	-0.698492	0.518637	-1.34678	0.17805	0.844332
BMS1	21.6764	0.62577	0.46471	1.34658	0.178115	0.844332
DOK1	27.4559	-0.617881	0.458865	-1.34654	0.178128	0.844332
ZBTB20	363.015	-0.271605	0.201724	-1.34642	0.178167	0.844332
RBM28	17.5639	-0.743557	0.552716	-1.34528	0.178535	0.844692
PIGG	21.0012	0.687768	0.511246	1.34528	0.178535	0.844692
ST3GAL1	199.733	0.331943	0.246802	1.34498	0.178633	0.844692
EIF4G1	88.2689	0.344217	0.255987	1.34467	0.178733	0.844692
APPL2	34.3009	-0.576754	0.429055	-1.34424	0.17887	0.844692
AC003681.1	13.5296	-0.815594	0.606818	-1.34405	0.178932	0.844692
CYSLTR1	40.062	-0.583537	0.434229	-1.34385	0.178998	0.844692
SARM1	12.2335	-0.780025	0.580461	-1.3438	0.179012	0.844692
TMEM38B	27.3093	0.812209	0.604483	1.34364	0.179064	0.844692
SCAMP4	36.1049	0.499737	0.372097	1.34303	0.179263	0.845201
NCAPD2	20.5651	-0.598001	0.445563	-1.34212	0.179556	0.846152
SAR1B	45.0161	0.458003	0.34137	1.34166	0.179706	0.846427
AC006001.2	73.1603	0.438742	0.32711	1.34127	0.179833	0.846531
USP16	93.6704	0.379769	0.283192	1.34103	0.179911	0.846531
UBXN2A	64.8881	0.474048	0.353728	1.34015	0.180198	0.84713
CCNT1	41.4612	0.449625	0.335591	1.3398	0.18031	0.84713
WHAMM	34.8751	0.516886	0.385894	1.33945	0.180424	0.84713
UBXN4	156.874	0.304444	0.2273	1.33939	0.180443	0.84713
ADAM8	55.1411	0.511389	0.381903	1.33905	0.180553	0.84713
RREB1	187.36	0.362942	0.271064	1.33895	0.180587	0.84713
SRP72	97.8824	0.346069	0.258591	1.33829	0.180803	0.847579
FAM20C	57.4588	0.574234	0.429144	1.33809	0.180866	0.847579
ABRAXAS2	28.3994	0.527932	0.394666	1.33767	0.181005	0.847804
PLEK	492.695	0.49019	0.366554	1.33729	0.181127	0.847946
BCL2	21.6471	0.622404	0.465545	1.33694	0.181243	0.848061
GLT1D1	261.787	-0.422319	0.315987	-1.33651	0.181383	0.848263
PPP1R12C	38.1439	0.519235	0.388681	1.33589	0.181585	0.848263
AL391832.2	16.8874	0.77878	0.582984	1.33585	0.181597	0.848263
SLC25A43	32.259	-0.547712	0.41013	-1.33546	0.181726	0.848263
AMN1	14.1606	-0.754314	0.564858	-1.3354	0.181745	0.848263
MRPS6	42.1462	-0.44636	0.334375	-1.33491	0.181907	0.848379
CALU	39.5719	0.476025	0.356635	1.33477	0.181953	0.848379
TXNDC5	17.4042	0.71444	0.535425	1.33434	0.182092	0.848601
ANKRD17	268.971	0.447192	0.335336	1.33357	0.182346	0.848989
TRIOBP	79.6033	-0.400175	0.300087	-1.33353	0.182358	0.848989
MBD3	32.3952	0.553402	0.41536	1.33234	0.182747	0.850084
PIM3	89.934	0.864772	0.649134	1.33219	0.182796	0.850084
XPO6	137.19	0.402015	0.301841	1.33188	0.1829	0.850084
CD74	2505.76	0.279095	0.209587	1.33164	0.182979	0.850084
GAN	18.5085	0.999951	0.751044	1.33141	0.183053	0.850084
KIAA0513	85.71	-0.343938	0.258522	-1.3304	0.183385	0.850935
TLE4	402.084	0.259597	0.195142	1.3303	0.18342	0.850935
APTR	13.3918	-0.795857	0.598504	-1.32974	0.183602	0.851356
CYP2S1	10.0439	0.99871	0.751482	1.32899	0.183852	0.85196
MDM1	17.6952	-0.931763	0.701295	-1.32863	0.183969	0.85196
[truncated: 7,261 more rows]
