# Supplementary material for: An exploratory single-cell analysis of peripheral blood mononuclear cells from vedolizumab-treated Crohn’s disease patients identifies response-associated differences among the plasmacytoid dendritic cells and classical monocytes
Source: Front Immunol. 2025 Aug 15;16:1551017. doi: 10.3389/fimmu.2025.1551017 (PMC12394049; doi:10.3389/fimmu.2025.1551017)
Supplement: Supplementary file 2 [file DataSheet2.zip › Table 4.XLSX]

## Sheet: CD4 naive
baseMean

## Sheet: CD4 TCM
baseMean

## Sheet: CD4 TEM
baseMean

## Sheet: CD4 CTL
baseMean

## Sheet: CD4 Treg
baseMean

## Sheet: CD4 proliferating
baseMean

## Sheet: CD8 naive
baseMean

## Sheet: CD8 TCM
baseMean

## Sheet: CD8 TEM
baseMean

## Sheet: MAIT
baseMean

[truncated: 3 more sheets: NKT, GDT, DNT]
