# Supplementary material for: An exploratory single-cell analysis of peripheral blood mononuclear cells from vedolizumab-treated Crohn’s disease patients identifies response-associated differences among the plasmacytoid dendritic cells and classical monocytes
Source: Front Immunol. 2025 Aug 15;16:1551017. doi: 10.3389/fimmu.2025.1551017 (PMC12394049; doi:10.3389/fimmu.2025.1551017)
Supplement: Supplementary file 2 [file DataSheet2.zip › Table 2.XLSX]

## Sheet: Sheet1
Target	Fluorophore	Manufacturer	Clones
Lineage (CD3, CD19, CD20, CD3, CD56)	APC	BioLegend	UCHT1, HIB19, 2H7, 5.1H11
HLA-DR	Alexa Fluor 700	eBioscience	LN3
CD14	BD Horizon V500	Becton Dickinson	M5E2
CD16	PE	Becton Dickinson	3G8
CD11c	PerCP Cy5.5	BioLegend	S-HCL-3
CD123	FITC	BioLegend	6H6
CD1c	PE-Cy7	BioLegend	L161
Live/dead	APC H7/C7
